# Supplementary material for: Probabilistic classification of anti‐SARS‐CoV‐2 antibody responses improves seroprevalence estimates
Source: Clin Transl Immunology. 2022 Mar 2;11(3):e1379. doi: 10.1002/cti2.1379 (PMC8891432; doi:10.1002/cti2.1379)
Supplement: Supplementary file 2 — Supplementary tables 1–4 [file CTI2-11-e1379-s002.xlsx]

## Sheet: Supplementary Table 1
Supplementary Table 1
COVID-19 patient metadata and ELISA values for each antigen and isotype
COVID Patient ID	Days from first symptom	Days post PCR	Disease severity	Sex	Year of birth	S IgG OD450 nm	RBD IgG OD450 nm	S IgM OD450 nm	RBD IgM OD450 nm	S IgA OD450 nm	RBD IgA OD450 nm	IL-6 (pg mL-1)	PSV ID50
3	18	9	3	M	1952	1.170	1.111	1.524	1.441	1.730	1.732	N/A	N/A
4	22	17	2	F	1970	1.199	1.102	1.415	1.411	1.611	1.123	N/A	N/A
5	13	16	1	M	1971	0.727	0.638	1.137	1.224	0.394	0.298	N/A	N/A
8	17	16	1	F	1968	0.556	0.371	0.339	0.275	0.472	0.264	N/A	N/A
9	21	19	2	M	1964	0.975	0.982	1.296	1.169	1.469	1.369	N/A	N/A
10	19	17	1	F	1976	0.316	0.181	0.240	0.280	0.226	0.231	N/A	N/A
11	31	30	1	F	1972	0.795	0.597	0.188	0.136	0.355	0.259	N/A	N/A
12	35	30	1	M	1968	0.571	0.439	0.295	0.314	0.124	0.112	N/A	N/A
13	31	31	1	M	1968	1.001	0.637	0.264	0.218	0.375	0.315	N/A	N/A
14	35	31	1	F	1965	1.202	1.056	1.445	1.099	0.612	0.390	N/A	N/A
15	15	12	2	M	1960	1.003	0.620	0.957	0.980	1.226	0.908	N/A	N/A
16	30	30	3	M	1965	1.230	1.061	0.620	0.942	1.456	1.122	N/A	N/A
17	24	19	3	M	1965	1.121	1.170	1.176	1.075	1.664	1.370	N/A	N/A
21	39	30	1	M	2001	1.170	1.011	0.344	0.263	1.477	1.476	N/A	N/A
22	36	35	1	F	1969	0.384	0.307	0.138	0.080	0.107	0.087	N/A	N/A
23	35	34	1	F	1972	0.409	0.204	0.358	0.122	0.178	0.117	N/A	N/A
24	30	29	1	F	1969	0.529	0.314	0.468	0.484	0.142	0.095	N/A	N/A
25	39	36	2	M	1976	0.821	0.511	0.508	0.634	0.278	0.198	N/A	N/A
26	16	7	2	M	1956	1.131	1.088	1.466	1.080	1.597	1.679	N/A	N/A
27	15	8	2	F	1968	1.189	1.097	1.271	1.296	1.257	0.467	N/A	N/A
28	19	10	2	M	1971	1.156	1.154	1.495	1.533	1.525	1.375	N/A	N/A
30	19	10	2	M	1961	1.139	1.046	1.025	0.751	1.472	1.380	N/A	N/A
31	37	33	1	M	1964	0.741	0.518	0.399	0.236	0.194	0.148	N/A	N/A
32	42	36	2	F	1967	1.036	0.921	0.852	0.737	0.419	0.406	N/A	N/A
33	45	36	1	M	1965	1.033	0.843	0.365	0.507	0.399	0.268	N/A	N/A
34	37	35	1	F	1960	1.009	0.959	0.367	0.320	0.129	0.115	N/A	N/A
35	35	35	1	F	1979	1.018	0.809	0.268	0.201	0.359	0.272	N/A	N/A
36	33	33	1	F	1971	0.869	0.800	0.247	0.199	0.256	0.201	N/A	N/A
37	25	21	1	M	1967	0.967	1.169	1.595	1.520	1.164	1.107	N/A	N/A
38	29	29	1	M	2002	0.916	0.705	0.386	0.371	0.535	0.360	N/A	N/A
39	36	35	1	F	1968	0.961	0.617	0.265	0.230	0.281	0.202	N/A	N/A
40	35	34	1	M	1973	1.199	1.121	1.134	0.784	0.523	0.283	N/A	N/A
42	19	15	2	M	1959	1.359	1.177	1.113	1.309	1.645	1.599	N/A	N/A
45	37	31	1	M	1968	1.183	0.952	0.384	0.257	0.724	0.492	N/A	N/A
46	12	8	3	M	1949	1.219	1.231	1.163	1.181	1.261	0.900	N/A	N/A
47	16	11	2	F	1959	1.332	1.075	1.636	1.538	1.286	1.004	N/A	N/A
117	44	N/A	1	M	1952	1.054	1.083	1.873	2.053	0.459	0.547	N/A	N/A
175	N/A	N/A	1	F	1979	1.127	1.107	1.068	1.017	2.022	1.916	1.404790187	14427.42
176	23	N/A	1	M	1984	0.935	0.512	0.770	0.596	0.411	0.213	1.46597984	615.25
177	38	31	1	M	1969	0.983	0.816	0.971	0.857	0.203	0.197	1.643721212	819.13
178	38	28	1	M	1978	0.650	0.514	0.278	0.281	0.204	0.135	1.66120397	120.9
179	N/A	N/A	N/A	F	1980	1.031	0.872	1.215	1.036	0.963	0.830	N/A	1587.7
180	32	27	1	F	1972	0.737	0.425	1.047	1.282	0.296	0.228	1.515514321	1404.43
181	37	36	1	F	1964	1.041	0.988	0.892	0.911	0.700	0.819	1.40770398	3023.58
182	24	21	1	F	1958	0.933	0.529	0.723	0.581	0.592	0.544	1.597100524	433.4
183	38	36	1	M	1967	0.869	0.378	1.140	0.482	0.370	0.202	1.792324655	64.1
184	35	21	1	M	1959	0.862	0.621	0.520	0.356	0.846	0.511	1.949669476	652.19
186	39	31	1	M	1965	1.082	0.685	0.556	0.466	0.664	0.641	1.355255706	388.66
187	44	36	2	M	1986	1.225	1.002	1.056	1.139	0.986	1.052	2.678117724	4867.4
188	36	23	2	F	1979	1.167	1.001	1.443	1.040	1.390	0.355	1.970066027	2046.6
189	46	42	1	F	1969	1.068	0.682	0.318	0.232	0.257	0.216	1.870997065	132.24
190	39	38	2	M	1971	1.031	1.010	0.661	0.447	0.689	0.511	2.299324635	598.98
191	38	20	2	F	1969	1.206	1.079	0.969	0.872	0.611	0.539	1.460152254	7453.37
192	41	39	1	M	1968	0.900	0.649	0.441	0.449	0.115	0.112	1.940928097	151.65
193	45	44	3	M	1958	1.105	0.959	0.765	0.763	0.936	0.843	2.838376338	2287.56
195	N/A	18	1	F	1975	1.205	0.915	1.685	1.164	0.447	0.380	1.294066053	1954.34
196	46	44	2	F	1960	1.076	0.911	0.443	0.295	0.221	0.139	1.71947983	1350.32
197	45	39	1	F	1966	1.016	0.840	0.539	0.516	0.566	0.314	1.285324674	635.13
198	47	43	1	M	1959	1.169	1.117	1.508	1.198	0.657	0.700	1.903048788	4509.27
199	38	37	2	F	1963	1.219	0.994	1.230	1.095	0.624	0.253	1.588359145	7212.5
201	44	41	1	F	1975	0.813	0.482	0.409	0.278	0.262	0.194	1.346514327	137.12
202	47	43	1	F	1970	1.271	1.265	0.561	0.320	0.787	0.433	2.407134976	1364.08
203	41	37	1	M	1976	1.047	1.021	0.351	0.194	0.353	0.255	1.728221209	603.45
204	41	40	1	M	1966	0.580	0.438	0.265	0.183	0.290	0.194	2.389652218	56.48
205	41	40	1	F	1956	0.912	0.564	0.329	0.229	0.231	0.121	1.425186738	203.08
206	46	40	1	M	1959	1.027	1.020	1.698	1.800	0.678	0.882	1.812721206	13282.33
207	39	38	1	F	1973	1.049	1.095	1.207	1.210	0.635	0.405	1.527169493	5960.25
208	43	35	2	M	1953	1.293	0.849	1.011	0.819	0.882	0.719	2.217738431	1539.47
209	42	40	2	F	1969	1.270	0.851	0.704	0.436	0.594	0.165	1.428100531	1169.62
210	37	N/A	1	M	1952	1.239	1.050	1.922	1.888	0.509	0.553	2.663548759	18180.05
211	N/A	35	1	M	1953	0.897	0.973	0.887	0.801	1.198	1.072	1.818548792	1794.68
270	45	28	1	F	1964	0.703	0.550	0.916	0.898	0.127	0.122	N/A	N/A
905	18	15	1	F	1966	0.525	0.239	0.506	0.496	0.139	0.122	2.299324635	153.82
910	65	60	1	F	1966	1.112	0.716	0.384	0.298	0.360	0.177	2.628583243	233.74
911	63	59	2	F	1969	1.241	0.645	0.321	0.153	0.422	0.096	3.123928052	466.29
912	55	45	2	F	1979	1.245	0.848	1.329	0.812	0.958	0.167	22.55601351	1313.2
916	62	56	2	M	1953	1.203	0.689	0.576	0.577	0.608	0.464	11.78080703	N/A
917	63	55	2	M	1986	1.257	1.261	1.068	1.158	0.842	0.927	3.109359087	N/A
922	38	37	2	F	1959	1.197	0.888	0.864	0.883	0.802	0.531	2.803410823	N/A
932	60	59	1	F	1973	0.960	0.735	0.936	0.917	0.665	0.343	1.340686741	N/A
981	31	21	2	M	1965	1.273	0.969	1.227	1.151	1.007	0.685	2.121583263	N/A
984	44	33	2	M	1969	1.269	0.976	0.464	0.595	0.725	0.449	2.37216946	N/A
992	51	41	3	M	1958	1.138	0.961	0.681	0.297	0.962	0.966	4.741083161	N/A
995	17	10	2	M	1940	1.036	0.750	1.436	1.745	0.304	0.158	4.790617642	6941.92
500098	15	11	3	M	1965	0.842	0.786	1.089	1.208	1.251	1.184	4.193290079	N/A
500100	17	12	3	M	1973	0.986	0.804	1.398	1.179	1.201	1.331	44.31039198	N/A
500705	29	10	3	F	1957	1.092	1.120	1.236	1.270	1.375	1.795	200	N/A
500781	25	9	3	M	1973	1.007	1.051	1.379	1.463	1.537	1.697	200	N/A
500860	26	19	3	F	1961	1.031	0.810	0.801	0.665	0.748	0.629	9.60128987	N/A
501004	66	53	3	M	1958	1.232	0.717	0.315	0.364	0.596	0.381	4.27196249	4245.9
501005	59	48	2	M	1971	1.201	0.782	0.303	0.465	0.423	0.263	2.587790141	1034.04
501012	64	55	1	F	1960	1.137	0.767	0.971	1.048	0.293	0.208	N/A	1219.08
501022	ND	31	N/A	M	1968	1.242	0.987	1.075	1.533	0.611	1.000	N/A	6631.26
501027	26	19	2	M	1956	1.311	1.049	1.612	1.582	1.198	1.186	26.8829961	88916.2
501043	N/A	30	1	M	1956	1.079	0.880	0.839	0.765	0.725	0.497	3.354117698	1043.45
501065	55	47	3	M	1950	1.244	1.084	0.339	0.184	1.410	0.934	6.506841714	5308.24
501076	N/A	41	1	F	1966	1.336	0.976	0.983	0.343	0.542	0.366	17.08682406	1152.89
501101	N/A	31	3	F	1956	1.120	1.028	0.986	1.081	0.886	1.061	3.243394	10081.71
501122	31	19	3	M	1967	0.971	0.853	0.708	0.532	0.875	0.825	41.85115069	N/A
501594	56	46	3	M	1951	1.038	1.009	0.708	0.937	0.834	0.478	8.263858887	N/A
501611	43	30	3	M	1949	0.977	1.025	0.818	1.066	0.498	0.474	17.1567551	N/A
501642	37	30	3	M	1982	0.959	0.965	0.247	0.183	0.943	0.772	6.224203794	N/A
502070	64	54	3	M	1943	0.965	0.800	0.475	0.530	0.660	0.232	12.56170355	N/A
Long P1 (3)	8	5	2	F	1955	0.929	0.863	1.034	1.121	1.155	1.321	N/A	N/A
Long P8 (7)	27	10	2	F	1970	0.412	0.340	0.336	0.348	0.144	0.116	N/A	N/A

## Sheet: Supplementary Table 2
Supplementary Table 2
COVID-19 patient multivariate analysis
Days from first symptom						Days from SARS-CoV-2+ RT-PCR test
IL.6						IL.6
	Estimate	Std. Error	t value	Pr(>|t|)			Estimate	Std. Error	t value	Pr(>|t|)
(Intercept)	1.0808524	0.7558497	1.4299833	0.1589412		(Intercept)	1.3337536	0.7900611	1.6881651	0.0972562
Days.FFS	-0.0138028	0.0092132	-1.4981536	0.1403806		Days.PCR	-0.0179820	0.0091674	-1.9615105	0.0550817
Severity2	0.6751029	0.2725780	2.4767330	0.0166860		Severity2	0.5419503	0.2784989	1.9459695	0.0569693
Severity3	2.0818073	0.3139723	6.6305441	0.0000000		Severity3	1.7879936	0.3174311	5.6326988	0.0000007
SexF	-0.0048214	0.2490798	-0.0193569	0.9846335		SexF	-0.0418102	0.2496296	-0.1674892	0.8676226
Years	0.0006194	0.0120141	0.0515519	0.9590912		Years	-0.0002995	0.0127464	-0.0234942	0.9813443
checking robustness with 2 outliers removed						checking robustness with 2 outliers removed
	Estimate	Std. Error	t value	Pr(>|t|)			Estimate	Std. Error	t value	Pr(>|t|)
(Intercept)	0.5938320	0.6085196	0.9758633	0.3340249		(Intercept)	0.7050756	0.6754753	1.0438215	0.3014906
Days.FFS	-0.0048689	0.0073761	-0.6600921	0.5123499		Days.PCR	-0.0046541	0.0079825	-0.5830368	0.5624379
Severity2	0.6314650	0.2134847	2.9578929	0.0047955		Severity2	0.5212971	0.2297047	2.2694227	0.0275018
Severity3	1.5427576	0.2627737	5.8710497	0.0000004		Severity3	1.3678120	0.2739547	4.9928394	0.0000073
SexF	-0.1881632	0.2020666	-0.9311939	0.3564134		SexF	-0.1798193	0.2123891	-0.8466500	0.4011457
Years	0.0047880	0.0095726	0.5001784	0.6192350		Years	0.0039051	0.0107259	0.3640784	0.7173046
PSV.ID50						PSV.ID50
	Estimate	Std. Error	t value	Pr(>|t|)			Estimate	Std. Error	t value	Pr(>|t|)
(Intercept)	4.5012562	1.8338893	2.4544864	0.0193831		(Intercept)	5.2752610	1.6958032	3.1107742	0.0035845
Days.FFS	-0.0150209	0.0222419	-0.6753408	0.5040267		Days.PCR	-0.0282459	0.0190912	-1.4795302	0.1474633
Severity2	1.4888195	0.5062151	2.9410804	0.0058489		Severity2	1.4647193	0.4544978	3.2227205	0.0026504
Severity3	1.4175205	1.0591033	1.3384157	0.1896430		Severity3	1.9419796	0.7912711	2.4542533	0.0189450
SexF	-0.1325308	0.4944022	-0.2680627	0.7902707		SexF	0.1871493	0.4244939	0.4408763	0.6618680
Years	0.0484696	0.0266019	1.8220360	0.0772562		Years	0.0378735	0.0253337	1.4949856	0.1433991
checking robustness with 1 outlier removed						checking robustness with 1 outlier removed
	Estimate	Std. Error	t value	Pr(>|t|)			Estimate	Std. Error	t value	Pr(>|t|)
(Intercept)	4.5186312	1.7467553	2.5868713	0.0142822		(Intercept)	5.3454881	1.5958448	3.3496292	0.0019089
Days.FFS	-0.0063506	0.0215775	-0.2943131	0.7703621		Days.PCR	-0.0197376	0.0183073	-1.0781255	0.2881490
Severity2	1.2195131	0.4986724	2.4455196	0.0199661		Severity2	1.2106216	0.4404721	2.7484639	0.0092996
Severity3	1.4434429	1.0088452	1.4307873	0.1618932		Severity3	1.9906995	0.7447805	2.6728673	0.0112300
SexF	-0.0004480	0.4750254	-0.0009431	0.9992532		SexF	0.3062324	0.4024577	0.7609059	0.4516688
Years	0.0403811	0.0256244	1.5758858	0.1245916		Years	0.0297967	0.0240715	1.2378418	0.2237872
S.IgG						S.IgG
	Estimate	Std. Error	t value	Pr(>|t|)			Estimate	Std. Error	t value	Pr(>|t|)
(Intercept)	-0.4338183	0.1572226	-2.7592622	0.0070039		(Intercept)	-0.3943762	0.1612688	-2.4454589	0.0163490
Days.FFS	0.0056162	0.0018643	3.0124437	0.0033555		Days.PCR	0.0055996	0.0019357	2.8928024	0.0047551
Severity2	0.2636915	0.0582979	4.5231746	0.0000183		Severity2	0.2736918	0.0600135	4.5605006	0.0000155
Severity3	0.1553421	0.0760363	2.0429981	0.0439450		Severity3	0.1924181	0.0764924	2.5155192	0.0136010
SexF	-0.1061612	0.0537241	-1.9760431	0.0511786		SexF	-0.0761660	0.0536223	-1.4204181	0.1588299
Years	0.0025710	0.0026281	0.9782727	0.3305330		Years	0.0021211	0.0027262	0.7780124	0.4385365
RBD.IgG						RBD.IgG
	Estimate	Std. Error	t value	Pr(>|t|)			Estimate	Std. Error	t value	Pr(>|t|)
(Intercept)	-0.5916830	0.2306770	-2.5649851	0.0119546		(Intercept)	-0.4864143	0.2323367	-2.0935746	0.0390193
Days.FFS	0.0034375	0.0027353	1.2566928	0.2120811		Days.PCR	0.0026259	0.0027887	0.9416332	0.3488201
Severity2	0.3166891	0.0855347	3.7024646	0.0003657		Severity2	0.3090881	0.0864603	3.5749131	0.0005579
Severity3	0.3183027	0.1115605	2.8531842	0.0053580		Severity3	0.3412088	0.1102011	3.0962391	0.0025904
SexF	-0.1630434	0.0788241	-2.0684471	0.0414354		SexF	-0.1373444	0.0772525	-1.7778632	0.0786949
Years	0.0021569	0.0038560	0.5593721	0.5772819		Years	0.0009867	0.0039277	0.2512189	0.8021991
S.IgM						S.IgM
	Estimate	Std. Error	t value	Pr(>|t|)			Estimate	Std. Error	t value	Pr(>|t|)
(Intercept)	-0.8300628	0.3562796	-2.3298074	0.0220285		(Intercept)	-0.7023442	0.3495024	-2.0095550	0.0473764
Days.FFS	-0.0117670	0.0042247	-2.7852943	0.0065067		Days.PCR	-0.0140527	0.0041950	-3.3498589	0.0011693
Severity2	0.4216830	0.1321079	3.1919588	0.0019404		Severity2	0.3945068	0.1300616	3.0332313	0.0031359
Severity3	0.1256475	0.1723047	0.7292168	0.4677418		Severity3	0.1480218	0.1657746	0.8929099	0.3742101
SexF	-0.1603918	0.1217434	-1.3174576	0.1909928		SexF	-0.0547174	0.1162104	-0.4708481	0.6388518
Years	0.0144308	0.0059556	2.4230696	0.0173698		Years	0.0113959	0.0059083	1.9287769	0.0568080
RBD.IgM						RBD.IgM
	Estimate	Std. Error	t value	Pr(>|t|)			Estimate	Std. Error	t value	Pr(>|t|)
(Intercept)	-1.0387929	0.4130592	-2.5148767	0.0136629		(Intercept)	-0.8655000	0.3973594	-2.178129	0.0319255
Days.FFS	-0.0138623	0.0048980	-2.8302083	0.0057240		Days.PCR	-0.0172033	0.0047694	-3.606981	0.0005008
Severity2	0.5057259	0.1531617	3.3019087	0.0013732		Severity2	0.4913299	0.1478708	3.322698	0.0012758
Severity3	0.1944795	0.1997646	0.9735434	0.3328641		Severity3	0.2406897	0.1884739	1.277045	0.2047656
SexF	-0.2399048	0.1411454	-1.6996999	0.0926033		SexF	-0.1394645	0.1321230	-1.055566	0.2939009
Years	0.0171226	0.0069047	2.4798392	0.0149844		Years	0.0133309	0.0067174	1.984546	0.0501421
S.IgA						S.IgA
	Estimate	Std. Error	t value	Pr(>|t|)			Estimate	Std. Error	t value	Pr(>|t|)
(Intercept)	-0.2343625	0.3626807	-0.6461952	0.5197793		(Intercept)	-0.3012762	0.3728826	-0.8079654	0.4211724
Days.FFS	-0.0097902	0.0043006	-2.2764744	0.0251627		Days.PCR	-0.0098957	0.0044757	-2.2110117	0.0294865
Severity2	0.7529383	0.1344814	5.5988283	0.0000002		Severity2	0.6714710	0.1387621	4.8390072	0.0000052
Severity3	1.0042292	0.1754004	5.7253524	0.0000001		Severity3	0.9000684	0.1768642	5.0890358	0.0000019
SexF	-0.2661040	0.1239307	-2.1472001	0.0344358		SexF	-0.2758111	0.1239844	-2.2245634	0.0285297
Years	-0.0057710	0.0060626	-0.9519015	0.3436685		Years	-0.0041292	0.0063036	-0.6550579	0.5140475
RBD.IgA						RBD.IgA
	Estimate	Std. Error	t value	Pr(>|t|)			Estimate	Std. Error	t value	Pr(>|t|)
(Intercept)	-0.2710503	0.4094717	-0.6619513	0.5096753		(Intercept)	-0.2267285	0.4122576	-0.5499679	0.5836598
Days.FFS	-0.0180531	0.0048554	-3.7181129	0.0003466		Days.PCR	-0.0196414	0.0049483	-3.9693438	0.0001418
Severity2	0.5614106	0.1518315	3.6975911	0.0003718		Severity2	0.4589973	0.1534149	2.9918687	0.0035499
Severity3	0.9648132	0.1980296	4.8720661	0.0000046		Severity3	0.8788819	0.1955404	4.4946297	0.0000200
SexF	-0.4683261	0.1399195	-3.3471098	0.0011886		SexF	-0.4433399	0.1370767	-3.2342474	0.0016890
Years	-0.0023814	0.0068447	-0.3479188	0.7287046		Years	-0.0029664	0.0069692	-0.4256455	0.6713496
Spearman r: Correlation of dataset features
	Days FFS	Severity	Sex	DOB	IL-6	S IgM	RBD IgM	S IgG	RBD IgG	S IgA	RBD IgA	PSV ID50
Days FFS		0.229896	0.608834	0.925162	0.957683	0.0380515	0.0166978	0.00550654	0.769488	0.0549097	0.0214906	0.835782
Severity	0.229896		0.00824581	0.00143417	9.97372e-11	0.0459299	0.00704553	0.00083467	0.000538559	6.60837e-09	3.53996e-06	0.0027219
Sex	0.608834	0.00824581		0.0523082	0.00407215	0.408747	0.161555	0.544113	0.104088	0.0148256	0.00114794	0.871044
DOB	0.925162	0.00143417	0.0523082		0.0121721	0.0341081	0.0127333	0.0824586	0.0752096	0.0822778	0.0222347	0.100826
IL-6	0.957683	9.97372e-11	0.00407215	0.0121721		0.530704	0.380073	0.0968681	0.0780474	0.000374141	0.00589487	0.19772
S IgM	0.0380515	0.0459299	0.408747	0.0341081	0.530704		2.06324e-45	1.05621e-06	4.54848e-13	3.51552e-11	4.78721e-11	1.01856e-07
RBD IgM	0.0166978	0.00704553	0.161555	0.0127333	0.380073	2.06324e-45		3.7871e-05	2.14641e-11	6.01438e-10	8.19135e-12	2.24313e-09
S IgG	0.00550654	0.00083467	0.544113	0.0824586	0.0968681	1.05621e-06	3.7871e-05		1.3657e-17	4.59354e-10	4.04468e-07	6.70015e-05
RBD IgG	0.769488	0.000538559	0.104088	0.0752096	0.0780474	4.54848e-13	2.14641e-11	1.3657e-17		7.56989e-19	1.3408e-18	2.20801e-10
S IgA	0.0549097	6.60837e-09	0.0148256	0.0822778	0.000374141	3.51552e-11	6.01438e-10	4.59354e-10	7.56989e-19		4.67086e-42	3.36496e-06
RBD IgA	0.0214906	3.53996e-06	0.00114794	0.0222347	0.00589487	4.78721e-11	8.19135e-12	4.04468e-07	1.3408e-18	4.67086e-42		3.4772e-07
PSV ID50	0.835782	0.0027219	0.871044	0.100826	0.19772	1.01856e-07	2.24313e-09	6.70015e-05	2.20801e-10	3.36496e-06	3.4772e-07
All RT-PCR+ samples: OD450nm values (training data)
Spike				RBD				HC: pre-pandemic controls
HCs	RTPCR+ Clinical Cohort	RTPCR+ Hospital Staff		HCs	RTPCR+ Clinical Cohort	RTPCR+ Hospital Staff
0.071	1.219	0.81		0.063	1.231	0.889
0.068	0.727	0.979		0.053	0.638	1.151
0.077	1.189	0.735		0.051	1.097	0.765
0.079	1.003	0.413		0.094	0.62	0.345
0.069	0.842	0.361		0.07	0.786	0.36
0.086	1.332	0.936		0.087	1.075	1.042
0.153	1.131	0.426		0.112	1.088	0.33
0.092	0.556	0.881		0.079	0.371	0.889
0.068	1.036	0.715		0.057	0.75	0.662
0.057	0.986	0.896		0.056	0.804	0.876
0.055	0.525	0.962		0.057	0.239	1.021
0.076	1.17	0.545		0.092	1.111	0.334
0.067	0.316	0.848		0.073	0.181	0.907
0.107	1.156	0.859		0.134	1.154	0.851
0.103	1.139	0.61		0.118	1.046	0.451
0.078	1.359	1.017		0.083	1.177	0.552
0.079	0.929	0.615		0.065	0.863	0.507
0.091	0.975	1.163		0.07	0.982	1.447
0.072	1.199	0.878		0.071	1.102	0.676
0.078	0.935	0.667		0.084	0.512	0.408
0.077	0.933	0.671		0.065	0.529	0.398
0.126	1.121	0.969		0.094	1.17	0.939
0.1	0.967	0.795		0.101	1.169	0.693
0.078	1.007	1.061		0.077	1.051	1.18
0.068	1.031	0.999		0.057	0.81	1.091
0.085	1.311	0.774		0.082	1.049	0.737
0.095	0.412	0.553		0.056	0.34	0.391
0.078	1.092	0.735		0.089	1.12	0.73
0.064	0.916	0.75		0.068	0.705	0.552
0.09	0.529	0.488		0.098	0.314	0.274
0.089	1.23	0.862		0.111	1.061	0.746
0.074	0.795	0.557		0.082	0.597	0.474
0.085	1.001	0.614		0.063	0.637	0.556
0.071	1.273			0.061	0.969
0.064	0.971			0.06	0.853
0.076	0.737			0.088	0.425
0.071	0.869			0.069	0.8
0.088	1.202			0.097	1.056
0.084	0.409			0.103	0.204
0.213	1.018			0.077	0.809
0.081	0.571			0.064	0.439
0.058	1.199			0.057	1.121
0.078	0.862			0.051	0.621
0.101	0.384			0.108	0.307
0.069	0.961			0.072	0.617
0.105	1.167			0.1	1.001
0.084	1.009			0.102	0.959
0.065	1.041			0.083	0.988
0.069	0.741			0.071	0.518
0.061	1.183			0.056	0.952
0.087	1.239			0.055	1.05
0.109	0.959			0.09	0.965
0.069	1.206			0.067	1.079
0.094	1.219			0.091	0.994
0.093	1.197			0.099	0.888
0.101	0.983			0.084	0.816
0.079	0.65			0.072	0.514
0.076	0.869			0.062	0.378
0.086	1.049			0.06	1.095
0.088	1.17			0.1	1.011
0.071	1.082			0.071	0.685
0.074	0.821			0.128	0.511
0.093	1.031			0.111	1.01
0.073	0.912			0.086	0.564
0.076	0.9			0.061	0.649
0.067	1.047			0.06	1.021
0.055	0.58			0.049	0.438
0.096	1.036			0.103	0.921
0.07	1.27			0.073	0.851
0.12	1.293			0.108	0.849
0.101	0.977			0.11	1.025
0.089	0.813			0.105	0.482
0.091	1.054			0.069	1.083
0.067	1.225			0.071	1.002
0.059	1.269			0.057	0.976
0.1	1.016			0.122	0.84
0.08	0.703			0.081	0.55
0.118	1.033			0.119	0.843
0.084	1.105			0.118	0.959
0.073	1.068			0.109	0.682
0.076	1.076			0.073	0.911
0.075	1.027			0.071	1.02
0.071	1.271			0.063	1.265
0.106	1.169			0.12	1.117
0.074	1.138			0.082	0.961
0.106	1.245			0.117	0.848
0.093	1.244			0.12	1.084
0.085	1.038			0.095	1.009
0.06	1.201			0.057	0.782
0.072	0.96			0.051	0.735
0.065	1.203			0.053	0.689
0.081	1.241			0.074	0.645
0.072	1.257			0.059	1.261
0.199	1.137			0.092	0.767
0.096	0.965			0.104	0.8
0.079	1.112			0.08	0.716
0.075	1.232			0.078	0.717
0.068	1.127			0.06	1.107
0.054	1.205			0.055	0.915
0.093	1.12			0.08	1.028
0.063	1.031			0.069	0.872
0.11	0.897			0.059	0.973
0.076	1.079			0.062	0.88
0.093	1.242			0.083	0.987
0.075	1.336			0.066	0.976
0.141				0.095
0.108				0.104
0.081				0.079
0.06				0.062
0.057				0.055
0.054				0.049
0.093				0.09
0.09				0.082
0.089				0.1
0.098				0.103
0.078				0.094
0.071				0.069
0.062				0.055
0.065				0.057
0.092				0.084
0.075				0.066
0.09				0.086
0.118				0.095
0.144				0.074
0.067				0.063
0.06				0.061
0.054				0.054
0.1				0.093
0.077				0.069
0.105				0.104
0.106				0.094
0.089				0.07
0.073				0.059
0.066				0.053
0.057				0.052
0.106				0.084
0.085				0.071
0.112				0.094
0.126				0.109
0.088				0.081
0.074				0.073
0.063				0.067
0.064				0.061
0.083				0.092
0.058				0.062
0.079				0.088
0.152				0.112
0.079				0.07
0.066				0.055
0.077				0.063
0.06				0.052
0.118				0.11
0.081				0.076
0.129				0.114
0.121				0.114
0.108				0.093
0.079				0.068
0.067				0.06
0.069				0.056
0.102				0.094
0.077				0.091
0.124				0.106
0.145				0.107
0.134				0.086
0.073				0.065
0.061				0.061
0.088				0.061
0.126				0.113
0.084				0.075
0.117				0.118
0.122				0.108
0.092				0.087
0.067				0.063
0.064				0.057
0.086				0.06
0.081				0.069
0.075				0.057
0.094				0.08
0.101				0.084
0.096				0.07
0.069				0.068
0.061				0.055
0.062				0.059
0.091				0.079
0.073				0.067
0.105				0.086
0.109				0.096
0.088				0.077
0.07				0.073
0.077				0.061
0.062				0.062
0.113				0.08
0.088				0.066
0.101				0.077
0.098				0.081
0.096				0.072
0.078				0.067
0.072				0.061
0.068				0.061
0.104				0.087
0.085				0.079
0.079				0.067
0.068				0.071
0.11				0.081
0.076				0.06
0.146				0.09
0.101				0.081
0.082				0.068
0.08				0.069
0.087				0.06
0.054				0.057
0.097				0.085
0.066				0.064
0.111				0.088
0.099				0.091
0.084				0.072
0.072				0.072
0.064				0.059
0.063				0.059
0.104				0.086
0.082				0.072
0.145				0.102
0.106				0.094
0.083				0.075
0.07				0.078
0.064				0.071
0.059				0.077
0.095				0.088
0.083				0.066
0.102				0.082
0.116				0.083
0.117				0.118
0.064				0.083
0.097				0.067
0.065				0.057
0.107				0.101
0.077				0.082
0.102				0.104
0.114				0.103
0.091				0.078
0.077				0.079
0.062				0.066
0.064				0.065
0.093				0.117
0.084				0.07
0.106				0.095
0.103				0.09
0.107				0.078
0.07				0.069
0.07				0.063
0.06				0.058
0.116				0.099
0.113				0.095
0.105				0.091
0.15				0.089
0.105				0.077
0.067				0.057
0.07				0.052
0.074				0.048
0.092				0.087
0.066				0.063
0.09				0.088
0.075				0.084
0.064				0.073
0.073				0.059
0.058				0.052
0.117				0.06
0.096				0.085
0.094				0.065
0.107				0.084
0.112				0.093
0.071				0.073
0.073				0.063
0.061				0.057
0.072				0.058
0.093				0.079
0.065				0.06
0.09				0.078
0.097				0.077
0.093				0.067
0.067				0.061
0.193				0.214
0.083				0.06
0.107				0.081
0.183				0.066
0.114				0.091
0.084				0.087
0.116				0.091
0.082				0.067
0.077				0.059
0.075				0.064
0.112				0.083
0.066				0.06
0.084				0.091
0.147				0.098
0.08				0.07
0.07				0.06
0.088				0.061
0.063				0.05
0.113				0.08
0.103				0.163
0.207				0.104
0.059				0.066
0.103				0.11
0.077				0.104
0.105				0.114
0.1				0.104
0.088				0.086
0.192				0.074
0.102				0.061
0.087				0.06
0.139				0.125
0.09				0.078
0.17				0.103
0.126				0.105
0.108				0.124
0.153				0.155
0.074				0.077
0.132				0.056
0.129				0.124
0.129				0.166
0.159				0.108
0.124				0.108
0.086				0.084
0.071				0.091
0.133				0.186
0.06				0.064
0.112				0.121
0.087				0.098
0.106				0.108
0.219				0.123
0.154				0.132
0.107				0.084
0.069				0.093
0.072				0.069
0.114				0.116
0.289				0.082
0.207				0.108
0.086				0.1
0.149				0.119
0.097				0.083
0.071				0.07
0.21				0.414
0.132				0.114
0.143				0.124
0.149				0.109
0.148				0.098
0.179				0.092
0.084				0.071
0.107				0.125
0.143				0.056
0.124				0.107
0.113				0.094
0.126				0.138
0.135				0.16
0.083				0.082
0.105				0.097
0.092				0.098
0.089				0.119
0.184				0.266
0.091				0.096
0.119				0.12
0.216				0.115
0.137				0.088
0.104				0.083
0.076				0.061
0.069				0.057
0.13				0.105
0.087				0.083
0.179				0.204
0.086				0.08
0.063				0.056
0.123				0.102
0.119				0.074
0.109				0.094
0.2				0.093
0.13				0.1
0.09				0.061
0.072				0.058
0.088				0.055
0.126				0.089
0.181				0.096
0.087				0.055
0.103				0.083
0.133				0.081
0.104				0.107
0.083				0.066
0.1				0.058
0.115				0.058
0.092				0.081
0.077				0.064
0.105				0.088
0.092				0.092
0.123				0.14
0.082				0.069
0.089				0.075
0.07				0.054
0.063				0.049
0.129				0.088
0.108				0.069
0.138				0.101
0.108				0.101
0.095				0.083
0.098				0.068
0.096				0.093
0.082				0.067
0.094				0.052
0.115				0.089
0.081				0.069
0.133				0.111
0.129				0.114
0.134				0.096
0.117				0.075
0.071				0.059
0.099				0.067
0.1				0.086
0.151				0.093
0.072				0.063
0.093				0.091
0.092				0.091
0.1				0.08
0.075				0.066
0.065				0.058
0.074				0.059
0.096				0.096
0.082				0.072
0.103				0.088
0.132				0.11
0.119				0.11
0.12				0.101
0.1				0.075
0.077				0.063
0.084				0.064
0.114				0.099
0.092				0.075
0.224				0.149
0.132				0.114
0.126				0.153
0.103				0.092
0.075				0.062
0.094				0.072
0.08				0.054
0.106				0.097
0.084				0.071
0.109				0.104
0.104				0.104
0.104				0.086
0.077				0.069
0.093				0.077
0.116				0.072
0.078				0.06
0.095				0.069
0.073				0.057
0.112				0.079
0.111				0.09
0.085				0.07
0.076				0.066
0.075				0.061
0.075				0.066
0.077				0.062
0.175				0.069
0.091				0.063
0.09				0.072
0.088				0.07
0.079				0.068
0.083				0.061
0.075				0.063
0.084				0.052
0.09				0.069
0.092				0.069
0.096				0.056
0.092				0.086
0.103				0.084
0.077				0.071
0.093				0.074
0.087				0.069
0.11				0.064
0.106				0.066
0.076				0.054
0.123				0.132
0.151				0.077
0.106				0.077
0.106				0.075
0.092				0.076
0.105				0.128
0.101				0.08
0.119				0.085
0.097				0.074
0.093				0.076
0.083				0.064
0.078				0.063
0.097				0.095
0.077				0.061
0.227				0.062
0.151				0.084
0.111				0.08
0.092				0.07
0.119				0.071
0.059				0.062
0.058				0.051
0.152				0.095
0.104				0.073
0.12				0.167
0.12				0.089
0.106				0.081
0.095				0.07
0.078				0.076
0.067				0.064
0.097				0.065
0.098				0.091
0.081				0.061
0.088				0.082
0.092				0.083
0.175				0.099
0.072				0.063
0.075				0.151
0.068				0.063
0.07				0.052
0.091				0.088
0.079				0.067
0.123				0.09
0.105				0.088
0.131				0.086
0.194				0.099
0.141				0.072
0.062				0.058
0.101				0.121
0.104				0.078
0.09				0.062
0.131				0.102
0.096				0.084
0.085				0.077
0.098				0.069
0.067				0.06
0.088				0.055
0.096				0.176
0.081				0.073
0.1				0.081
0.151				0.106
0.12				0.104
0.097				0.083
0.081				0.074
0.077				0.059
0.062				0.054
0.104				0.098
0.126				0.069
0.126				0.091
0.118				0.096
0.096				0.071
0.099				0.094
0.079				0.081
0.078				0.06
0.09				0.064
0.134				0.088
0.071				0.062
0.122				0.082
0.138				0.081
0.116				0.079
0.086				0.071
0.087				0.064
0.073				0.059
0.105				0.06
0.114				0.094
0.105				0.073
0.129				0.094
0.139				0.1
0.113				0.084
0.087				0.071
0.076				0.061
0.084				0.066
0.096				0.07
0.065				0.062
0.062				0.073
0.13				0.062
0.114				0.105
0.123				0.069
0.111				0.06
0.095				0.087
0.076				0.087
0.223				0.075
0.108				0.076
0.075				0.222
0.106				0.111
0.084				0.072
0.085				0.06
0.057				0.063
0.148				0.094
0.087				0.068
0.071				0.064
0.154				0.115
0.094				0.073
0.084				0.106
0.113				0.064
0.116				0.088
0.083				0.064

## Sheet: Supplementary Table 3
Supplementary Table 3
Vaccinated individuals: OD450 values
Spike IgG	RBD IgG
0.732	0.49
1.015	0.483
1.254	0.854
1.663	1.767
1.511	1.368
1.412	1.045
1.597	1.433
1.504	1.442
0.569	0.329
1.357	1.046
1.283	1.071
1.326	0.879
1.434	1.108
1.529	1.272
0.424	0.216
0.928	0.575
0.816	0.41
1.364	1.311
1.421	0.051
1.473	1.198
0.496	0.223
1.425	1.082
0.626	0.33
1.018	0.758
0.757	0.519
1.275	0.806
1.531	0.612
0.77	1.434
1.508	1.404
0.753	0.373

## Sheet: Supplementary Table 4
Supplementary Table 4
SVM-LDA and SD-based estimates in blood donor and pregnant women samples of unknown serostatus
Group	Type	Sampling Week	Sample.ID	SPIKE (OD450 nm)	RBD (OD450 nm)	Prob.SVM-LDA	Prob.3SD	Prob.6SD
Blood Donors	Blood donors	Wk14	Wk14 100	0.0912461460058606	0.0774749856239218	6.71912274323729e-05	0	0
Blood Donors	Blood donors	Wk14	Wk14 101	0.0946466234967623	0.0512396627860297	1.84042413161056e-05	0	0
Blood Donors	Blood donors	Wk14	Wk14 102	0.0627853839037928	0.0977349123511307	3.44908279138467e-05	0	0
Blood Donors	Blood donors	Wk14	Wk14 103	0.0899611470860315	0.0759106115348588	5.9177926023446e-05	0	0
Blood Donors	Blood donors	Wk14	Wk14 104	0.0843385753931545	0.078757259467416	5.21420671429352e-05	0	0
Blood Donors	Blood donors	Wk14	Wk14 105	0.0712192414431082	0.0588307239395156	9.68886281954573e-06	0	0
Blood Donors	Blood donors	Wk14	Wk14 106	0.0880869565217391	0.0863483206209019	8.52809176744021e-05	0	0
Blood Donors	Blood donors	Wk14	Wk14 107	0.105891766882516	0.0891949685534591	0.000197427172779005	0	0
Blood Donors	Blood donors	Wk14	Wk14 108	0.0805901942645698	0.0721150809581159	3.2065518571156e-05	0	0
Blood Donors	Blood donors	Wk14	Wk14 109	0.112451433857539	0.0702173156697444	0.000108839249478356	0	0
Blood Donors	Blood donors	Wk14	Wk14 110	0.087149861239593	0.0531374280744012	1.50813181619136e-05	0	0
Blood Donors	Blood donors	Wk14	Wk14 111	0.0880869565217391	0.145179044560418	0.000520151453204745	0	0
Blood Donors	Blood donors	Wk14	Wk14 112	0.240833487511563	0.0711661983139302	0.00229525256361034	0	0
Blood Donors	Blood donors	Wk14	Wk14 113	0.0730934320074006	0.0578818412953299	1.01441792880186e-05	0	0
Blood Donors	Blood donors	Wk14	Wk14 114	0.0965208140610546	0.0853994379767162	0.000117725072405541	0	0
Blood Donors	Blood donors	Wk14	Wk14 115	0.110577243293247	0.0872972032650877	0.000217318955010348	0	0
Blood Donors	Blood donors	Wk14	Wk14 116	0.0946466234967623	0.0702173156697444	5.51214855677441e-05	0	0
Blood Donors	Blood donors	Wk14	Wk14 117	0.0796530989824237	0.0578818412953299	1.42413805799269e-05	0	0
Blood Donors	Blood donors	Wk14	Wk14 118	0.0768418131359852	0.0493418974976582	7.0889139519581e-06	0	0
Blood Donors	Blood donors	Wk14	Wk14 119	0.0618482886216466	0.0455463669209153	2.27728898993806e-06	0	0
Blood Donors	Blood donors	Wk14	Wk14 120	0.0880869565217391	0.0759106115348588	5.44590563693049e-05	0	0
Blood Donors	Blood donors	Wk14	Wk14 121	0.0974579093432007	0.0607284892278871	3.73239057964159e-05	0	0
Blood Donors	Blood donors	Wk14	Wk14 122	0.108703052728955	0.078757259467416	0.000141967416286753	0	0
Blood Donors	Blood donors	Wk14	Wk14 123	0.110577243293247	0.0901438511976449	0.00024299432010266	0	0
Blood Donors	Blood donors	Wk14	Wk14 124	0.0768418131359852	0.0692684330255587	2.30937680469889e-05	0	0
Blood Donors	Blood donors	Wk14	Wk14 125	0.116199814986124	0.0550351933627727	5.30477428982158e-05	0	0
Blood Donors	Blood donors	Wk14	Wk14 126	0.0655966697502313	0.0512396627860297	4.32904297764658e-06	0	0
Blood Donors	Blood donors	Wk14	Wk14 127	0.0590370027752081	0.0512396627860297	2.8560400540667e-06	0	0
Blood Donors	Blood donors	Wk14	Wk14 128	0.0983950046253469	0.0816039073999732	0.000108418477787143	0	0
Blood Donors	Blood donors	Wk14	Wk14 129	0.0796530989824237	0.0626262545162585	1.87358311386499e-05	0	0
Blood Donors	Blood donors	Wk14	Wk14 130	0.109640148011101	0.082552790044159	0.000173000953479787	0	0
Blood Donors	Blood donors	Wk14	Wk14 131	0.177111008325624	0.0872972032650877	0.00139206545160145	0	0
Blood Donors	Blood donors	Wk14	Wk14 132	0.111514338575393	0.0664217850930015	8.67822583464081e-05	0	0
Blood Donors	Blood donors	Wk14	Wk14 133	0.100269195189639	0.0578818412953299	3.53303243685876e-05	0	0
Blood Donors	Blood donors	Wk14	Wk14 134	0.0740305272895467	0.050290780141844	6.53860871535628e-06	0	0
Blood Donors	Blood donors	Wk14	Wk14 135	0.114325624421832	0.0635751371604443	8.2202484977368e-05	0	0
Blood Donors	Blood donors	Wk14	Wk14 136	0.156494912118409	0.0768594941790446	0.000549138455982402	0	0
Blood Donors	Blood donors	Wk14	Wk14 137	0.0721563367252544	0.0569329586511441	9.10127775771707e-06	0	0
Blood Donors	Blood donors	Wk14	Wk14 138	0.0908982423681776	0.0768594941790446	6.43732148326027e-05	0	0
Blood Donors	Blood donors	Wk14	Wk14 139	0.0927724329324699	0.0806550247557875	8.25210413254455e-05	0	0
Blood Donors	Blood donors	Wk14	Wk14 140	0.495723404255319	0.43174160310451	0.988483369092123	1	1
Blood Donors	Blood donors	Wk14	Wk14 141	0.0655966697502313	0.082552790044159	2.2778967245396e-05	0	0
Blood Donors	Blood donors	Wk14	Wk14 142	0.0684079555966697	0.0521885454302155	5.44602536250993e-06	0	0
Blood Donors	Blood donors	Wk14	Wk14 143	0.0534144310823312	0.046495249565101	1.3717092423593e-06	0	0
Blood Donors	Blood donors	Wk14	Wk14 144	0.100269195189639	0.0835016726883447	0.000126531308161318	0	0
Blood Donors	Blood donors	Wk14	Wk14 145	0.0805901942645698	0.0597796065837013	1.66871919900502e-05	0	0
Blood Donors	Blood donors	Wk14	Wk14 146	0.0974579093432007	0.0844505553325305	0.000117635428268594	0	0
Blood Donors	Blood donors	Wk14	Wk14 147	0.119011100832562	0.0882460859092734	0.000301566713134582	0	0
Blood Donors	Blood donors	Wk14	Wk14 148	0.081527289546716	0.0673706677371872	2.64825035076743e-05	0	0
Blood Donors	Blood donors	Wk14	Wk14 149	0.127444958371878	0.0588307239395156	9.63467969880027e-05	0	0
Blood Donors	Blood donors	Wk14	Wk14 150	0.0637224791859389	0.0474441322092868	2.95341305311947e-06	0	0
Blood Donors	Blood donors	Wk14	Wk14 151	0.0655966697502313	0.0483930148534725	3.54783314149287e-06	0	0
Blood Donors	Blood donors	Wk14	Wk14 152	0.119948196114709	0.078757259467416	0.000209360465249703	0	0
Blood Donors	Blood donors	Wk14	Wk14 153	0.0890240518038853	0.0588307239395156	2.33784498192002e-05	0	0
Blood Donors	Blood donors	Wk14	Wk14 154	0.122759481961147	0.0853994379767162	0.000304062775810937	0	0
Blood Donors	Blood donors	Wk14	Wk14 155	0.135878815911193	0.0929904991302021	0.000610291427040846	0	0
Blood Donors	Blood donors	Wk14	Wk14 156	0.132130434782609	0.0749617288906731	0.000258224520101569	0	0
Blood Donors	Blood donors	Wk14	Wk14 157	0.081527289546716	0.0569329586511441	1.47376745840977e-05	0	0
Blood Donors	Blood donors	Wk14	Wk14 158	0.0637224791859389	0.0512396627860297	3.8609697300962e-06	0	0
Blood Donors	Blood donors	Wk14	Wk14 159	0.0740305272895467	0.13569021811856	0.000207086945280383	0	0
Blood Donors	Blood donors	Wk14	Wk14 160	0.128382053654024	0.0835016726883447	0.000335529837073368	0	0
Blood Donors	Blood donors	Wk14	Wk14 161	0.0730934320074006	0.0569329586511441	9.57686593022755e-06	0	0
Blood Donors	Blood donors	Wk14	Wk14 162	0.104017576318224	0.078757259467416	0.00011930878245914	0	0
Blood Donors	Blood donors	Wk14	Wk14 163	0.0918353376503238	0.0853994379767162	9.67334397015135e-05	0	0
Blood Donors	Blood donors	Wk14	Wk14 164	0.0927724329324699	0.105325973504617	0.000208931167868868	0	0
Blood Donors	Blood donors	Wk14	Wk14 165	0.186481961147086	0.0569329586511441	0.000385998811138034	0	0
Blood Donors	Blood donors	Wk14	Wk14 166	0.0946466234967623	0.0664217850930015	4.54257405709813e-05	0	0
Blood Donors	Blood donors	Wk14	Wk14 167	0.0721563367252544	0.0493418974976582	5.52996400143835e-06	0	0
Blood Donors	Blood donors	Wk14	Wk14 168	0.113388529139685	0.0948882644185735	0.000320723369050712	0	0
Blood Donors	Blood donors	Wk14	Wk14 169	0.0787160037002775	0.0740128462464874	3.19871478634548e-05	0	0
Blood Donors	Blood donors	Wk14	Wk14 170	0.127444958371878	0.101530442927874	0.00064343956160541	0	0
Blood Donors	Blood donors	Wk14	Wk14 171	0.179922294172063	0.101530442927874	0.00250080617548764	0	0
Blood Donors	Blood donors	Wk14	Wk14 172	0.144312673450509	0.0872972032650877	0.000621202695071184	0	0
Blood Donors	Blood donors	Wk14	Wk14 73	0.121962670403873	0.0642226854514089	0.000109911795093901	0	0
Blood Donors	Blood donors	Wk14	Wk14 74	0.241215059243216	0.154949971247844	0.0325716275229828	0	0
Blood Donors	Blood donors	Wk14	Wk14 75	0.0695638934896165	0.0489315698677401	4.649082967767e-06	0	0
Blood Donors	Blood donors	Wk14	Wk14 76	0.0930530003822143	0.0764555779183439	6.93264752502644e-05	0	0
Blood Donors	Blood donors	Wk14	Wk14 77	0.0831153013122691	0.0560674238067855	1.50777445371841e-05	0	0
Blood Donors	Blood donors	Wk14	Wk14 78	0.104797553828513	0.075436170212766	0.000105765685456728	0	0
Blood Donors	Blood donors	Wk14	Wk14 79	0.0849221556886228	0.0805332087406556	5.79060213559691e-05	0	0
Blood Donors	Blood donors	Wk14	Wk14 80	0.0921495731940374	0.0703391316848764	4.9900921484658e-05	0	0
Blood Donors	Blood donors	Wk14	Wk14 81	0.0749844566186775	0.0723779470960322	2.44312578705497e-05	0	0
Blood Donors	Blood donors	Wk14	Wk14 82	0.0704673206777933	0.0601450546290972	1.00342736479853e-05	0	0
Blood Donors	Blood donors	Wk14	Wk14 83	0.0795015925595617	0.0581062392179413	1.43264582766478e-05	0	0
Blood Donors	Blood donors	Wk14	Wk14 84	0.118348961651166	0.0683003162737205	0.000120935032834395	0	0
Blood Donors	Blood donors	Wk14	Wk14 85	0.0623364759842018	0.0560674238067855	4.84335565448246e-06	0	0
Blood Donors	Blood donors	Wk14	Wk14 86	0.113831825710282	0.0764555779183439	0.000153591071197399	0	0
Blood Donors	Blood donors	Wk14	Wk14 87	0.113831825710282	0.0835914318573893	0.000209528932046709	0	0
Blood Donors	Blood donors	Wk14	Wk14 88	0.135514078226526	0.0784943933294997	0.00033489785747407	0	0
Blood Donors	Blood donors	Wk14	Wk14 89	0.0894392916295069	0.0723779470960322	4.89931814853795e-05	0	0
Blood Donors	Blood donors	Wk14	Wk14 90	0.0478816409733724	0.0550480161012076	1.60369814167227e-06	0	0
Blood Donors	Blood donors	Wk14	Wk14 91	0.0813084469359154	0.0560674238067855	1.38247433849048e-05	0	0
Blood Donors	Blood donors	Wk14	Wk14 92	0.0804050197477386	0.0662615008625647	2.36644315597112e-05	0	0
Blood Donors	Blood donors	Wk14	Wk14 93	0.072274175054147	0.0581062392179413	9.83431332518547e-06	0	0
Blood Donors	Blood donors	Wk14	Wk14 94	0.111121544145751	0.074416762507188	0.000127117771706768	0	0
Blood Donors	Blood donors	Wk14	Wk14 95	0.100280417887629	0.0815526164462335	0.000116596437775342	0	0
Blood Donors	Blood donors	Wk14	Wk14 96	0.0894392916295069	0.0937855089131685	0.000120745863847861	0	0
Blood Donors	Blood donors	Wk14	Wk14 97	0.066853611925086	0.0662615008625647	1.14203599331786e-05	0	0
Blood Donors	Blood donors	Wk14	Wk14 98	0.0731776022423239	0.0805332087406556	3.21785747847692e-05	0	0
Blood Donors	Blood donors	Wk14	Wk14 99	0.0587227672314945	0.0560674238067855	3.8261787935201e-06	0	0
Blood Donors	Blood donors	Wk17	Wk17 301	0.0704673206777933	0.0713585393904543	1.81963630185855e-05	0	0
Blood Donors	Blood donors	Wk17	Wk17 302	0.738100012740476	0.495432144910868	0.998487752387905	1	1
Blood Donors	Blood donors	Wk17	Wk17 303	0.139127786979233	0.062183870040253	0.000165181545705855	0	0
Blood Donors	Blood donors	Wk17	Wk17 304	0.144548350108294	0.0713585393904543	0.000310069669802635	0	0
Blood Donors	Blood donors	Wk17	Wk17 305	0.0713707478659702	0.0560674238067855	8.26363401784658e-06	0	0
Blood Donors	Blood donors	Wk17	Wk17 306	0.094859854758568	0.0713585393904543	5.88239209869946e-05	0	0
Blood Donors	Blood donors	Wk17	Wk17 307	0.0993769906994522	0.0825720241518114	0.000117477232309206	0	0
Blood Donors	Blood donors	Wk17	Wk17 308	0.116542107274812	0.0662615008625647	0.000102415970431371	0	0
Blood Donors	Blood donors	Wk17	Wk17 309	0.119252388839343	0.0672809085681426	0.000118264084075618	0	0
Blood Donors	Blood donors	Wk17	Wk17 310	0.0623364759842018	0.0581062392179413	5.48472947675682e-06	0	0
Blood Donors	Blood donors	Wk17	Wk17 311	0.066853611925086	0.0530092006900518	5.25132856893373e-06	0	0
Blood Donors	Blood donors	Wk17	Wk17 312	0.112928398522105	0.0835914318573893	0.000203043501615624	0	0
Blood Donors	Blood donors	Wk17	Wk17 313	0.131900369473818	0.0591256469235193	0.000112278114938085	0	0
Blood Donors	Blood donors	Wk17	Wk17 314	0.0903427188176838	0.0784943933294997	6.76113805402336e-05	0	0
Blood Donors	Blood donors	Wk17	Wk17 315	0.0858255828767996	0.0835914318573893	6.87407614429204e-05	0	0
Blood Donors	Blood donors	Wk17	Wk17 316	0.0804050197477386	0.0713585393904543	3.06301333853898e-05	0	0
Blood Donors	Blood donors	Wk17	Wk17 317	0.0686604663014397	0.0683003162737205	1.4100093953695e-05	0	0
Blood Donors	Blood donors	Wk17	Wk17 318	0.0704673206777933	0.0591256469235193	9.45448562961193e-06	0	0
Blood Donors	Blood donors	Wk17	Wk17 319	0.0840187285004459	0.0540286083956297	1.38312480802427e-05	0	0
Blood Donors	Blood donors	Wk17	Wk17 320	0.101183845075806	0.0917466935020127	0.000182013781664281	0	0
Blood Donors	Blood donors	Wk17	Wk17 321	0.0984735635112753	0.12232892466935	0.000444972532719797	0	0
Blood Donors	Blood donors	Wk17	Wk17 322	0.107507835393044	0.0856302472685452	0.000181850408163501	0	0
Blood Donors	Blood donors	Wk17	Wk17 323	0.106604408204867	0.0927661012075906	0.00023239974391263	0	0
Blood Donors	Blood donors	Wk17	Wk17 324	0.0822118741240922	0.0764555779183439	4.25169363413858e-05	0	0
Blood Donors	Blood donors	Wk17	Wk17 325	0.0912461460058606	0.0693197239792985	4.56191023449626e-05	0	0
Blood Donors	Blood donors	Wk17	Wk17 326	0.0578193400433176	0.0591256469235193	4.33004218886035e-06	0	0
Blood Donors	Blood donors	Wk17	Wk17 327	0.108411262581221	0.0570868315123634	4.5821998209239e-05	0	0
Blood Donors	Blood donors	Wk17	Wk17 328	0.0939564275703911	0.0784943933294997	7.89313479331869e-05	0	0
Blood Donors	Blood donors	Wk17	Wk17 329	0.100280417887629	0.062183870040253	4.53666108132245e-05	0	0
Blood Donors	Blood donors	Wk17	Wk17 330	0.121059243215696	0.0835914318573893	0.000267133343807844	0	0
Blood Donors	Blood donors	Wk17	Wk17 331	0.094859854758568	0.0805332087406556	8.96231033252764e-05	0	0
Blood Donors	Blood donors	Wk17	Wk17 332	0.0795015925595617	0.0693197239792985	2.64818626847796e-05	0	0
Blood Donors	Blood donors	Wk17	Wk17 333	0.0686604663014397	0.0611644623346751	9.60214638651147e-06	0	0
Blood Donors	Blood donors	Wk17	Wk17 334	0.0867290100649764	0.0611644623346751	2.41469544021156e-05	0	0
Blood Donors	Blood donors	Wk17	Wk17 335	0.0650467575487323	0.0489315698677401	3.56669005807664e-06	0	0
Blood Donors	Blood donors	Wk17	Wk17 336	0.101183845075806	0.0968437320299022	0.000219698310236574	0	0
Blood Donors	Blood donors	Wk17	Wk17 337	0.0758878838068544	0.0652420931569868	1.78456342349032e-05	0	0
Blood Donors	Blood donors	Wk17	Wk17 338	0.117445534462989	0.0907272857964347	0.000315208751544749	0	0
Blood Donors	Blood donors	Wk17	Wk17 339	0.113831825710282	0.0958243243243243	0.000337015158780205	0	0
Blood Donors	Blood donors	Wk17	Wk17 340	0.132803796661995	0.0825720241518114	0.000368829885999255	0	0
Blood Donors	Blood donors	Wk17	Wk17 341	0.0603489361702128	0.0886806886470684	2.10310003387892e-05	0	0
Blood Donors	Blood donors	Wk17	Wk17 342	0.0709987484355444	0.0610399545233068	1.08817464184452e-05	0	0
Blood Donors	Blood donors	Wk17	Wk17 343	0.427767459324155	0.294834497320124	0.930752600885761	1	1
Blood Donors	Blood donors	Wk17	Wk17 344	0.0896359198998748	0.0748603215851876	5.55758916368499e-05	0	0
Blood Donors	Blood donors	Wk17	Wk17 345	0.92564618272841	1.10332597044015	0.999961799012859	1	1
Blood Donors	Blood donors	Wk17	Wk17 346	0.12779774718398	0.0978942666883222	0.000573008053395509	0	0
Blood Donors	Blood donors	Wk17	Wk17 347	0.897246683354193	1.02846564885496	0.999944827271972	1	1
Blood Donors	Blood donors	Wk17	Wk17 348	0.0887484355444305	0.0840738996264414	8.00422869448594e-05	0	0
Blood Donors	Blood donors	Wk17	Wk17 349	0.0559115143929912	0.0748603215851876	8.62501962956008e-06	0	0
Blood Donors	Blood donors	Wk17	Wk17 350	0.0896359198998748	0.0725569270748741	4.98464646979669e-05	0	0
Blood Donors	Blood donors	Wk17	Wk17 351	0.084311013767209	0.064495046288777	2.59752462735685e-05	0	0
Blood Donors	Blood donors	Wk17	Wk17 352	0.0976232790988736	0.12323160630177	0.000441149862769523	0	0
Blood Donors	Blood donors	Wk17	Wk17 353	0.084311013767209	0.0783154133506578	5.10648082831522e-05	0	0
Blood Donors	Blood donors	Wk17	Wk17 354	0.105610638297872	0.0978942666883222	0.000270089437378174	0	0
Blood Donors	Blood donors	Wk17	Wk17 355	0.117147934918648	0.103652752964106	0.000496004646979362	0	0
Blood Donors	Blood donors	Wk17	Wk17 356	0.0709987484355444	0.0840738996264414	3.31745780286497e-05	0	0
Blood Donors	Blood donors	Wk17	Wk17 357	0.11537296620776	0.0771637160955011	0.000167243725169311	0	0
Blood Donors	Blood donors	Wk17	Wk17 358	0.0736612015018773	0.0679501380542472	1.82798188815281e-05	0	0
Blood Donors	Blood donors	Wk17	Wk17 359	0.0834235294117647	0.0610399545233068	2.05667887355765e-05	0	0
Blood Donors	Blood donors	Wk17	Wk17 360	0.0922983729662077	0.0829222023712847	8.90623772243364e-05	0	0
Blood Donors	Blood donors	Wk17	Wk17 361	0.212108760951189	0.0725569270748741	0.00148956247616102	0	0
Blood Donors	Blood donors	Wk17	Wk17 362	0.0825360450563204	0.0875289913919116	6.91532887173719e-05	0	0
Blood Donors	Blood donors	Wk17	Wk17 363	0.0940733416770964	0.0829222023712847	9.60161423149148e-05	0	0
Blood Donors	Blood donors	Wk17	Wk17 364	0.075436170212766	0.0794671106058145	3.46359323339929e-05	0	0
Blood Donors	Blood donors	Wk17	Wk17 365	0.0559115143929912	0.0702535325645607	6.91389514206886e-06	0	0
Blood Donors	Blood donors	Wk17	Wk17 366	0.0914108886107634	0.0598882572681501	2.76128551388588e-05	0	0
Blood Donors	Blood donors	Wk17	Wk17 367	0.0683362953692115	0.0587365600129933	8.18483560194316e-06	0	0
Blood Donors	Blood donors	Wk17	Wk17 368	0.106498122653317	0.0978942666883222	0.000279155477792194	0	0
Blood Donors	Blood donors	Wk17	Wk17 369	0.0905234042553191	0.0691018353094039	4.37274957666434e-05	0	0
Blood Donors	Blood donors	Wk17	Wk17 370	0.108273091364205	0.0909840831573818	0.00023095885938011	0	0
Blood Donors	Blood donors	Wk17	Wk17 371	0.136672590738423	0.0955908721780088	0.000687321658549148	0	0
Blood Donors	Blood donors	Wk17	Wk17 372	0.158859699624531	0.0794671106058145	0.000654263729107015	0	0
Blood Donors	Blood donors	Wk17	Wk17 373	0.0674488110137672	0.0806188078609713	2.34111670687764e-05	0	0
Blood Donors	Blood donors	Wk17	Wk17 374	0.0763236545682103	0.0667984407990905	1.98150094615213e-05	0	0
Blood Donors	Blood donors	Wk17	Wk17 375	0.084311013767209	0.0656467435439337	2.76262423518081e-05	0	0
Blood Donors	Blood donors	Wk17	Wk17 376	0.102948185231539	0.0863772941367549	0.000157968866276233	0	0
Blood Donors	Blood donors	Wk17	Wk17 377	0.0709987484355444	0.0667984407990905	1.48940507624373e-05	0	0
Blood Donors	Blood donors	Wk17	Wk17 378	0.0993982478097622	0.081770505116128	0.000113651235499281	0	0
Blood Donors	Blood donors	Wk17	Wk17 379	0.181046808510638	0.0921357804125386	0.00183032591713392	0	0
Blood Donors	Blood donors	Wk17	Wk17 380	0.138447559449312	0.0921357804125386	0.000636296235235042	0	0
Blood Donors	Blood donors	Wk17	Wk17 381	0.0993982478097622	0.0806188078609713	0.000108175844396709	0	0
Blood Donors	Blood donors	Wk17	Wk17 382	0.0896359198998748	0.0679501380542472	3.96691940555694e-05	0	0
Blood Donors	Blood donors	Wk17	Wk17 383	0.126910262828536	0.0610399545233068	0.000107736361233627	0	0
Blood Donors	Blood donors	Wk17	Wk17 384	0.10916057571965	0.0955908721780088	0.000283250827421403	0	0
Blood Donors	Blood donors	Wk17	Wk17 385	0.0683362953692115	0.0737086243300309	1.80441144126409e-05	0	0
Blood Donors	Blood donors	Wk17	Wk17 386	0.0967357947434293	0.118624817281143	0.000372716081637867	0	0
Blood Donors	Blood donors	Wk17	Wk17 387	0.114485481852315	0.105956147474419	0.000489004913691208	0	0
Blood Donors	Blood donors	Wk17	Wk17 388	0.0878609511889862	0.100197661198636	0.000141687703642759	0	0
Blood Donors	Blood donors	Wk17	Wk17 389	0.084311013767209	0.0840738996264414	6.53725740224488e-05	0	0
Blood Donors	Blood donors	Wk17	Wk17 390	0.100285732165207	0.0771637160955011	9.61935057834382e-05	0	0
Blood Donors	Blood donors	Wk17	Wk17 391	0.0701112640801001	0.0840738996264414	3.15676229473705e-05	0	0
Blood Donors	Blood donors	Wk17	Wk17 392	0.103835669586984	0.0875289913919116	0.000171121307414822	0	0
Blood Donors	Blood donors	Wk17	Wk17 393	0.102948185231539	0.0691018353094039	7.2649004654424e-05	0	0
Blood Donors	Blood donors	Wk17	Wk17 394	0.0869734668335419	0.101349358453792	0.000141647347613907	0	0
Blood Donors	Blood donors	Wk17	Wk17 395	0.68425043804756	0.611551242488225	0.999019248760861	1	1
Blood Donors	Blood donors	Wk17	Wk17 396	0.0887484355444305	0.0898323859022251	0.000100803897548186	0	0
Blood Donors	Blood donors	Wk17	Wk17 397	0.075436170212766	0.0967425694331655	6.86978986598198e-05	0	0
Blood Donors	Blood donors	Wk17	Wk17 398	0.575977346683354	0.41230761734611	0.992462223881969	1	1
Blood Donors	Blood donors	Wk17	Wk17 399	0.0692237797246558	0.0691018353094039	1.5165986139265e-05	0	0
Blood Donors	Blood donors	Wk17	Wk17 400	0.126910262828536	0.0967425694331655	0.000534997625777591	0	0
Blood Donors	Blood donors	Wk18	Wk18 601	0.0937563829787234	0.0940502901353965	0.000146868384109659	0	0
Blood Donors	Blood donors	Wk18	Wk18 602	0.257560638297872	0.0538829787234043	0.00113837929578157	0	0
Blood Donors	Blood donors	Wk18	Wk18 603	0.0948340425531915	0.0538829787234043	2.20986662514133e-05	0	0
Blood Donors	Blood donors	Wk18	Wk18 604	0.0916010638297872	0.0734767891682785	5.67358462552626e-05	0	0
Blood Donors	Blood donors	Wk18	Wk18 605	0.0711255319148936	0.0646595744680851	1.33925608133967e-05	0	0
Blood Donors	Blood donors	Wk18	Wk18 606	0.131474468085106	0.0842533849129594	0.000380233049810791	0	0
Blood Donors	Blood donors	Wk18	Wk18 607	0.191823404255319	0.0920909090909091	0.0022935753854254	0	0
Blood Donors	Blood donors	Wk18	Wk18 608	0.0872904255319149	0.0773955512572534	5.6206858809027e-05	0	0
Blood Donors	Blood donors	Wk18	Wk18 609	0.107765957446809	0.061720502901354	5.87267830626238e-05	0	0
Blood Donors	Blood donors	Wk18	Wk18 610	0.0797468085106383	0.054862669245648	1.18731426331231e-05	0	0
Blood Donors	Blood donors	Wk18	Wk18 611	0.075436170212766	0.048004835589942	5.98948240843056e-06	0	0
Blood Donors	Blood donors	Wk18	Wk18 612	0.105610638297872	0.0744564796905222	0.000104190898859548	0	0
Blood Donors	Blood donors	Wk18	Wk18 613	0.0819021276595745	0.0597611218568665	1.77663664235883e-05	0	0
Blood Donors	Blood donors	Wk18	Wk18 614	0.0980670212765957	0.0852330754352031	0.000124497436998274	0	0
Blood Donors	Blood donors	Wk18	Wk18 615	0.128241489361702	0.0950299806576402	0.000523893644372694	0	0
Blood Donors	Blood donors	Wk18	Wk18 616	0.257560638297872	0.0764158607350097	0.003821524636894	0	0
Blood Donors	Blood donors	Wk18	Wk18 617	0.113154255319149	0.0656392649903288	8.82140493245208e-05	0	0
Blood Donors	Blood donors	Wk18	Wk18 618	0.0775914893617021	0.0558423597678917	1.13333222706014e-05	0	0
Blood Donors	Blood donors	Wk18	Wk18 619	0.0797468085106383	0.054862669245648	1.18731426331231e-05	0	0
Blood Donors	Blood donors	Wk18	Wk18 620	0.116387234042553	0.0803346228239845	0.000199169206096445	0	0
Blood Donors	Blood donors	Wk18	Wk18 621	0.12393085106383	0.0568220502901354	7.64519825808282e-05	0	0
Blood Donors	Blood donors	Wk18	Wk18 622	1.12399893617021	0.8337166344294	0.999952914690505	1	1
Blood Donors	Blood donors	Wk18	Wk18 623	0.113154255319149	0.0842533849129594	0.000210346429649376	0	0
Blood Donors	Blood donors	Wk18	Wk18 624	0.075436170212766	0.0675986460348163	1.97219225624989e-05	0	0
Blood Donors	Blood donors	Wk18	Wk18 625	0.0969893617021276	0.0783752417794971	8.90041212020526e-05	0	0
Blood Donors	Blood donors	Wk18	Wk18 626	0.118542553191489	0.0558423597678917	6.0380542588945e-05	0	0
Blood Donors	Blood donors	Wk18	Wk18 627	0.0775914893617021	0.0558423597678917	1.13333222706014e-05	0	0
Blood Donors	Blood donors	Wk18	Wk18 628	0.240318085106383	0.0764158607350097	0.00291231729052153	0	0
Blood Donors	Blood donors	Wk18	Wk18 629	0.128241489361702	0.0627001934235977	0.000123258499260321	0	0
Blood Donors	Blood donors	Wk18	Wk18 630	0.0948340425531915	0.0783752417794971	8.14496960484527e-05	0	0
Blood Donors	Blood donors	Wk18	Wk18 631	0.0948340425531915	0.0950299806576402	0.000159287007054648	0	0
Blood Donors	Blood donors	Wk18	Wk18 632	0.160571276595745	0.075436170212766	0.000569487608977143	0	0
Blood Donors	Blood donors	Wk18	Wk18 633	0.103455319148936	0.0666189555125725	6.52123114329719e-05	0	0
Blood Donors	Blood donors	Wk18	Wk18 634	0.15195	0.0724970986460348	0.000398960696667844	0	0
Blood Donors	Blood donors	Wk18	Wk18 635	0.0808244680851064	0.0558423597678917	1.33149728547277e-05	0	0
Blood Donors	Blood donors	Wk18	Wk18 636	0.115309574468085	0.0764158607350097	0.000161319279160755	0	0
Blood Donors	Blood donors	Wk18	Wk18 637	0.0926787234042553	0.0607408123791103	3.06265020117991e-05	0	0
Blood Donors	Blood donors	Wk18	Wk18 638	0.102377659574468	0.0813143133462283	0.000125238362286675	0	0
Blood Donors	Blood donors	Wk18	Wk18 639	0.224153191489362	0.0852330754352031	0.00323369562394578	0	0
Blood Donors	Blood donors	Wk18	Wk18 640	0.104532978723404	0.0773955512572534	0.000114492627769083	0	0
Blood Donors	Blood donors	Wk18	Wk18 641	0.114231914893617	0.0695580270793037	0.000112059835452541	0	0
Blood Donors	Blood donors	Wk18	Wk18 642	0.0786691489361702	0.0568220502901354	1.2714557652671e-05	0	0
Blood Donors	Blood donors	Wk18	Wk18 643	0.0678925531914894	0.0509439071566731	4.8597698705799e-06	0	0
Blood Donors	Blood donors	Wk18	Wk18 644	0.120697872340426	0.082294003868472	0.000250013961263978	0	0
Blood Donors	Blood donors	Wk18	Wk18 645	0.0980670212765957	0.061720502901354	4.04731400722724e-05	0	0
Blood Donors	Blood donors	Wk18	Wk18 646	0.142251063829787	0.0950299806576402	0.000788421022346184	0	0
Blood Donors	Blood donors	Wk18	Wk18 647	0.139018085106383	0.0979690522243714	0.000800556734405119	0	0
Blood Donors	Blood donors	Wk18	Wk18 648	0.0991446808510638	0.0773955512572534	9.29109076809327e-05	0	0
Blood Donors	Blood donors	Wk18	Wk18 649	0.0948340425531915	0.0636798839458414	3.9532460456071e-05	0	0
Blood Donors	Blood donors	Wk18	Wk18 650	0.0732808510638298	0.0558423597678917	9.04414434288459e-06	0	0
Blood Donors	Blood donors	Wk18	Wk18 651	0.0840574468085106	0.082294003868472	5.99626206890248e-05	0	0
Blood Donors	Blood donors	Wk18	Wk18 652	0.637974468085106	0.436941972920696	0.995857937452601	1	1
Blood Donors	Blood donors	Wk18	Wk18 653	0.089445744680851	0.0636798839458414	3.13816436548486e-05	0	0
Blood Donors	Blood donors	Wk18	Wk18 654	1.08304787234043	0.957157640232108	0.999966291347471	1	1
Blood Donors	Blood donors	Wk18	Wk18 655	0.0905234042553191	0.0969893617021277	0.000142331819489253	0	0
Blood Donors	Blood donors	Wk18	Wk18 656	0.088368085106383	0.0862127659574468	8.58891737316462e-05	0	0
Blood Donors	Blood donors	Wk18	Wk18 657	0.089445744680851	0.0705377176015474	4.4804346456262e-05	0	0
Blood Donors	Blood donors	Wk18	Wk18 658	0.0959117021276596	0.061720502901354	3.70741119393725e-05	0	0
Blood Donors	Blood donors	Wk18	Wk18 659	0.0937563829787234	0.0656392649903288	4.19936166477508e-05	0	0
Blood Donors	Blood donors	Wk18	Wk18 660	0.110998936170213	0.0871924564796905	0.000219687626290634	0	0
Blood Donors	Blood donors	Wk18	Wk18 661	0.0926787234042553	0.0803346228239845	8.10614931069379e-05	0	0
Blood Donors	Blood donors	Wk18	Wk18 662	0.131474468085106	0.0881721470019342	0.000445386451208198	0	0
Blood Donors	Blood donors	Wk18	Wk18 663	0.118542553191489	0.0930705996131528	0.000357322010178455	0	0
Blood Donors	Blood donors	Wk18	Wk18 664	0.145484042553191	0.0813143133462283	0.000501006513503332	0	0
Blood Donors	Blood donors	Wk18	Wk18 665	0.0948340425531915	0.061720502901354	3.54568647918385e-05	0	0
Blood Donors	Blood donors	Wk18	Wk18 666	0.0646595744680851	0.0529032882011605	4.57128076764013e-06	0	0
Blood Donors	Blood donors	Wk18	Wk18 667	0.0872904255319149	0.0519235976789168	1.40042939075768e-05	0	0
Blood Donors	Blood donors	Wk18	Wk18 668	0.12931914893617	0.0813143133462283	0.00031483231398732	0	0
Blood Donors	Blood donors	Wk18	Wk18 669	0.130396808510638	0.0705377176015474	0.000198346929896941	0	0
Blood Donors	Blood donors	Wk18	Wk18 670	0.139018085106383	0.0901315280464217	0.000599081359995061	0	0
Blood Donors	Blood donors	Wk18	Wk18 671	0.109921276595745	0.0920909090909091	0.000255680479997918	0	0
Blood Donors	Blood donors	Wk18	Wk18 672	0.0937563829787234	0.0764158607350097	7.12889047488898e-05	0	0
Blood Donors	Blood donors	Wk18	Wk18 673	0.0759166553733568	0.0739173211480794	2.76024595753377e-05	0	0
Blood Donors	Blood donors	Wk18	Wk18 674	0.0960970321181732	0.056703698414965	2.7809756414976e-05	0	0
Blood Donors	Blood donors	Wk18	Wk18 675	0.0634240411979943	0.0556911323718406	5.06542754008521e-06	0	0
Blood Donors	Blood donors	Wk18	Wk18 676	0.0903312101910828	0.0698670569755819	4.50570149791996e-05	0	0
Blood Donors	Blood donors	Wk18	Wk18 677	0.0999409134029001	0.0577162644580894	3.45298327421029e-05	0	0
Blood Donors	Blood donors	Wk18	Wk18 678	0.141262637213715	0.0830304155361988	0.000479690271771764	0	0
Blood Donors	Blood donors	Wk18	Wk18 679	0.0999409134029001	0.0799927174068256	0.000107566285368289	0	0
Blood Donors	Blood donors	Wk18	Wk18 680	0.146067488819623	0.06480422675996	0.000231081959735939	0	0
Blood Donors	Blood donors	Wk18	Wk18 681	0.0701508334462664	0.0870806797086963	3.57551923363952e-05	0	0
Blood Donors	Blood donors	Wk18	Wk18 682	0.0672679224827212	0.0597413965443382	8.1591507597456e-06	0	0
Blood Donors	Blood donors	Wk18	Wk18 683	0.0663069521615395	0.0587288305012138	7.26322182703632e-06	0	0
Blood Donors	Blood donors	Wk18	Wk18 684	0.119160319826535	0.0688544909324575	0.00012778465070779	0	0
Blood Donors	Blood donors	Wk18	Wk18 685	0.0816824773004472	0.0779675853205769	4.43707641938907e-05	0	0
Blood Donors	Blood donors	Wk18	Wk18 686	0.132613904323079	0.0799927174068256	0.000328413530027241	0	0
Blood Donors	Blood donors	Wk18	Wk18 687	0.104745765008809	0.0820178494930744	0.000141238785884128	0	0
Blood Donors	Blood donors	Wk18	Wk18 688	0.0941750914758097	0.0718921890618306	5.866778172553e-05	0	0
Blood Donors	Blood donors	Wk18	Wk18 689	0.100901883724082	0.08100528344995	0.000116706326634466	0	0
Blood Donors	Blood donors	Wk18	Wk18 690	0.111472557257081	0.0698670569755819	0.000103333198985036	0	0
Blood Donors	Blood donors	Wk18	Wk18 691	0.0711118037674482	0.0658167928030844	1.42349153133825e-05	0	0
Blood Donors	Blood donors	Wk18	Wk18 692	0.102823824366445	0.0799927174068256	0.000120342422032795	0	0
Blood Donors	Blood donors	Wk18	Wk18 693	0.0730337444098116	0.0607539625874625	1.19686125428786e-05	0	0
Blood Donors	Blood donors	Wk18	Wk18 694	0.0941750914758097	0.0789801513637013	8.13881833981459e-05	0	0
Blood Donors	Blood donors	Wk18	Wk18 695	0.0893702398699011	0.0799927174068256	6.91919514805296e-05	0	0
Blood Donors	Blood donors	Wk18	Wk18 696	0.0826434476216289	0.0637916607168357	2.31063978189949e-05	0	0
Blood Donors	Blood donors	Wk18	Wk18 697	0.103784794687627	0.0779675853205769	0.000114182100949602	0	0
Blood Donors	Blood donors	Wk18	Wk18 698	0.0615021005556308	0.0617665286305869	6.43316173215558e-06	0	0
Blood Donors	Blood donors	Wk18	Wk18 699	0.0586191895920856	0.0597413965443382	4.73926928495905e-06	0	0
Blood Donors	Blood donors	Wk18	Wk18 700	0.0884092695487193	0.0779675853205769	6.06394018345392e-05	0	0
Blood Donors	Blood donors	Wk19	Wk19 701	0.078799566336902	0.0779675853205769	3.85035322469918e-05	0	0
Blood Donors	Blood donors	Wk19	Wk19 702	0.296939829245155	0.160998000856776	0.0766397091530527	0	0
Blood Donors	Blood donors	Wk19	Wk19 703	0.0624630708768126	0.0668293588462088	8.99761115247255e-06	0	0
Blood Donors	Blood donors	Wk19	Wk19 704	0.0884092695487193	0.0779675853205769	6.06394018345392e-05	0	0
Blood Donors	Blood donors	Wk19	Wk19 705	0.0701508334462664	0.06480422675996	1.27816479528198e-05	0	0
Blood Donors	Blood donors	Wk19	Wk19 706	0.0903312101910828	0.0830304155361988	8.21747439949675e-05	0	0
Blood Donors	Blood donors	Wk19	Wk19 707	0.114355468220626	0.0820178494930744	0.000199703049625493	0	0
Blood Donors	Blood donors	Wk19	Wk19 708	0.103784794687627	0.0749298871912038	9.94304463318729e-05	0	0
Blood Donors	Blood donors	Wk19	Wk19 709	0.196998915842255	0.0799927174068256	0.00156252585632189	0	0
Blood Donors	Blood donors	Wk19	Wk19 710	0.0711118037674482	0.0627790946737113	1.20755119080718e-05	0	0
Blood Donors	Blood donors	Wk19	Wk19 711	0.0624630708768126	0.0597413965443382	6.08971378535106e-06	0	0
Blood Donors	Blood donors	Wk19	Wk19 712	1.08013064100827	1.1755891760674	0.999983344507217	1	1
Blood Donors	Blood donors	Wk19	Wk19 713	0.0874482992275376	0.0607539625874625	2.43690898947824e-05	0	0
Blood Donors	Blood donors	Wk19	Wk19 714	0.163364954600894	0.0901183778380694	0.00113103209112444	0	0
Blood Donors	Blood donors	Wk19	Wk19 715	0.104745765008809	0.0830304155361988	0.00014740162141203	0	0
Blood Donors	Blood donors	Wk19	Wk19 716	0.0893702398699011	0.0678419248893331	3.89901574519569e-05	0	0
Blood Donors	Blood donors	Wk19	Wk19 717	0.0701508334462664	0.072904755104955	1.926110793804e-05	0	0
Blood Donors	Blood donors	Wk19	Wk19 718	0.0711118037674482	0.0607539625874625	1.0772713347651e-05	0	0
Blood Donors	Blood donors	Wk19	Wk19 719	0.0845653882639924	0.0577162644580894	1.78571979668751e-05	0	0
Blood Donors	Blood donors	Wk19	Wk19 720	0.0999409134029001	0.0860681136655719	0.000138784227056991	0	0
Blood Donors	Blood donors	Wk19	Wk19 721	0.9100388941591	1.06623204340997	0.999953981572363	1	1
Blood Donors	Blood donors	Wk19	Wk19 722	0.0941750914758097	0.0931560759674425	0.00014458524664274	0	0
Blood Donors	Blood donors	Wk19	Wk19 723	0.128770023038352	0.102269170355562	0.000687328622808879	0	0
Blood Donors	Blood donors	Wk19	Wk19 724	0.128770023038352	0.0941686420105669	0.000515861698839594	0	0
Blood Donors	Blood donors	Wk19	Wk19 725	0.0778385960157203	0.0820178494930744	4.37561219913674e-05	0	0
Blood Donors	Blood donors	Wk19	Wk19 726	0.0653459818403578	0.06480422675996	9.65941233593837e-06	0	0
Blood Donors	Blood donors	Wk19	Wk19 727	0.0960970321181732	0.0678419248893331	5.1922803597615e-05	0	0
Blood Donors	Blood donors	Wk19	Wk19 728	0.104745765008809	0.0860681136655719	0.000167039078434193	0	0
Blood Donors	Blood donors	Wk19	Wk19 729	0.0797605366580838	0.0698670569755819	2.75686037236045e-05	0	0
Blood Donors	Blood donors	Wk19	Wk19 730	0.0884092695487193	0.08100528344995	6.92694611571511e-05	0	0
Blood Donors	Blood donors	Wk19	Wk19 731	0.169130776527985	0.08100528344995	0.000895240694576052	0	0
Blood Donors	Blood donors	Wk19	Wk19 732	0.0884092695487193	0.0769550192774525	5.79416585921867e-05	0	0
Blood Donors	Blood donors	Wk19	Wk19 733	0.0884092695487193	0.0668293588462088	3.54556239006154e-05	0	0
Blood Donors	Blood donors	Wk19	Wk19 734	0.0739947147309934	0.0587288305012138	1.11993412799105e-05	0	0
Blood Donors	Blood donors	Wk19	Wk19 735	0.658264670009486	0.441478794802228	0.99646448532942	1	1
Blood Donors	Blood donors	Wk19	Wk19 736	0.12204323079008	0.09720634013994	0.000466232041503939	0	0
Blood Donors	Blood donors	Wk19	Wk19 737	0.0739947147309934	0.0789801513637013	3.14166046556097e-05	0	0
Blood Donors	Blood donors	Wk19	Wk19 738	0.100901883724082	0.0860681136655719	0.000144125633549546	0	0
Blood Donors	Blood donors	Wk19	Wk19 739	0.129730993359534	0.0992314722261888	0.000637323416610038	0	0
Blood Donors	Blood donors	Wk19	Wk19 740	0.139340696571351	0.0769550192774525	0.000348891973481646	0	0
Blood Donors	Blood donors	Wk19	Wk19 741	0.114173663024727	0.103420555936857	0.000444682967047988	0	0
Blood Donors	Blood donors	Wk19	Wk19 742	0.178396348476136	0.0669191832532601	0.00056859983321062	0	0
Blood Donors	Blood donors	Wk19	Wk19 743	0.0733973548016101	0.0620523335621139	1.31380713312423e-05	0	0
Blood Donors	Blood donors	Wk19	Wk19 744	0.0897078780908568	0.0961202814001373	0.000133102038585966	0	0
Blood Donors	Blood donors	Wk19	Wk19 745	0.0713585393904543	0.0730027453671929	2.07001988800637e-05	0	0
Blood Donors	Blood donors	Wk19	Wk19 746	0.231405549166187	0.10220384351407	0.00684988185608309	0	0
Blood Donors	Blood donors	Wk19	Wk19 747	0.143736486486486	0.0949035689773507	0.000817578226883614	0	0
Blood Donors	Blood donors	Wk19	Wk19 748	0.589217653824037	0.51101921757035	0.996708048770234	1	1
Blood Donors	Blood donors	Wk19	Wk19 749	0.111115439907993	0.0936868565545642	0.000283255538958071	0	0
Blood Donors	Blood donors	Wk19	Wk19 750	0.0937855089131685	0.0693526080988332	5.09235365755423e-05	0	0
Blood Donors	Blood donors	Wk19	Wk19 751	1.00105836687752	1.06462336993823	0.999968245748516	1	1
Blood Donors	Blood donors	Wk19	Wk19 752	0.154949971247844	0.0924701441317776	0.00100432708479493	0	0
Blood Donors	Blood donors	Wk19	Wk19 753	0.0886884703852789	0.0717860329444063	4.60541314697416e-05	0	0
Blood Donors	Blood donors	Wk19	Wk19 754	0.0978631397354802	0.0949035689773507	0.00017949527021389	0	0
Blood Donors	Blood donors	Wk19	Wk19 755	0.104998993674526	0.0973369938229238	0.000258777960726153	0	0
Blood Donors	Blood donors	Wk19	Wk19 756	0.0968437320299022	0.0815197323266987	0.000101462326537961	0	0
Blood Donors	Blood donors	Wk19	Wk19 757	0.104998993674526	0.0839531571722718	0.000154649082017073	0	0
Blood Donors	Blood donors	Wk19	Wk19 758	0.0795138010350776	0.0693526080988332	2.65417081473096e-05	0	0
Blood Donors	Blood donors	Wk19	Wk19 759	0.0795138010350776	0.0730027453671929	3.17310971391649e-05	0	0
Blood Donors	Blood donors	Wk19	Wk19 760	0.193687464059805	0.194673987645848	0.0304566471402971	1	0
Blood Donors	Blood donors	Wk19	Wk19 761	0.883826480736055	0.759228551818806	0.999831571289062	1	1
Blood Donors	Blood donors	Wk19	Wk19 762	1.24061917768833	1.49777299245024	0.999995852080916	1	1
Blood Donors	Blood donors	Wk19	Wk19 763	0.0968437320299022	0.088820006863418	0.000136761038048053	0	0
Blood Donors	Blood donors	Wk19	Wk19 764	0.0988825474410581	0.0912534317089911	0.000163127556797211	0	0
Blood Donors	Blood donors	Wk19	Wk19 765	0.0764555779183439	0.0717860329444063	2.56352021152373e-05	0	0
Blood Donors	Blood donors	Wk19	Wk19 766	0.144755894192064	0.0863865820178449	0.000606244188298003	0	0
Blood Donors	Blood donors	Wk19	Wk19 767	0.0642226854514089	0.0620523335621139	7.75553162551956e-06	0	0
Blood Donors	Blood donors	Wk19	Wk19 768	0.10296017826337	0.10220384351407	0.000283834187814654	0	0
Blood Donors	Blood donors	Wk19	Wk19 769	0.075436170212766	0.0778695950583391	3.2271686648766e-05	0	0
Blood Donors	Blood donors	Wk19	Wk19 770	0.42101538240368	0.30661153054221	0.935116153673283	1	1
Blood Donors	Blood donors	Wk19	Wk19 771	0.113154255319149	0.10220384351407	0.000411915636830668	0	0
Blood Donors	Blood donors	Wk19	Wk19 772	0.245677257044278	0.0949035689773507	0.0067042978041856	0	0
Blood Donors	Blood donors	Wk19	Wk19 773	0.110096032202415	0.0912534317089911	0.000249237033293771	0	0
Blood Donors	Blood donors	Wk19	Wk19 774	0.329268688901668	0.0742194577899794	0.00900866532567843	0	0
Blood Donors	Blood donors	Wk19	Wk19 775	0.0846108395629672	0.0730027453671929	4.05504291136616e-05	0	0
Blood Donors	Blood donors	Wk19	Wk19 776	0.100921362852214	0.10220384351407	0.000262297712753429	0	0
Blood Donors	Blood donors	Wk19	Wk19 777	0.0652420931569868	0.0742194577899794	1.53937011804217e-05	0	0
Blood Donors	Blood donors	Wk19	Wk19 778	0.0988825474410581	0.110720830473576	0.00031973386488309	0	0
Blood Donors	Blood donors	Wk19	Wk19 779	0.0886884703852789	0.0851698695950583	8.35106375747244e-05	0	0
Blood Donors	Blood donors	Wk19	Wk19 780	0.0897078780908568	0.0863865820178449	9.17860038572864e-05	0	0
Blood Donors	Blood donors	Wk19	Wk19 781	0.101940770557792	0.0851698695950583	0.00014468981774674	0	0
Blood Donors	Blood donors	Wk19	Wk19 782	0.15189174813111	0.0863865820178449	0.000732879451286507	0	0
Blood Donors	Blood donors	Wk19	Wk19 783	0.100921362852214	0.0839531571722718	0.000132269992637382	0	0
Blood Donors	Blood donors	Wk19	Wk19 784	0.135581224841863	0.110720830473576	0.00110975712805678	0	0
Blood Donors	Blood donors	Wk19	Wk19 785	0.110096032202415	0.0705693205216198	0.00010187368879372	0	0
Blood Donors	Blood donors	Wk19	Wk19 786	0.115193070730305	0.0924701441317776	0.000312013618173903	0	0
Blood Donors	Blood donors	Wk19	Wk19 787	0.113154255319149	0.10220384351407	0.000411915636830668	0	0
Blood Donors	Blood donors	Wk19	Wk19 788	0.0825720241518114	0.0839531571722718	5.99096261619803e-05	0	0
Blood Donors	Blood donors	Wk19	Wk19 789	0.132523001725129	0.128971516815374	0.00172304455882751	0	0
Blood Donors	Blood donors	Wk19	Wk19 790	0.0907272857964347	0.0778695950583391	6.68680304473092e-05	0	0
Blood Donors	Blood donors	Wk19	Wk19 791	0.0784943933294997	0.0717860329444063	2.84414939974442e-05	0	0
Blood Donors	Blood donors	Wk19	Wk19 792	0.143736486486486	0.108287405628003	0.00129301473397632	0	0
Blood Donors	Blood donors	Wk19	Wk19 793	0.140678263369753	0.0851698695950583	0.000515575104244795	0	0
Blood Donors	Blood donors	Wk19	Wk19 794	0.0978631397354802	0.104637268359643	0.000252132760920991	0	0
Blood Donors	Blood donors	Wk19	Wk19 795	0.159027602070155	0.119237817433082	0.00268762000732715	0	0
Blood Donors	Blood donors	Wk19	Wk19 796	0.117231886141461	0.126538091969801	0.000995266767929454	0	0
Blood Donors	Blood donors	Wk19	Wk19 797	0.0988825474410581	0.0912534317089911	0.000163127556797211	0	0
Blood Donors	Blood donors	Wk19	Wk19 798	0.116212478435883	0.0803030199039121	0.000197720816101393	0	0
Blood Donors	Blood donors	Wk19	Wk19 799	0.148833525014376	0.0766528826355525	0.000446320745943864	0	0
Blood Donors	Blood donors	Wk19	Wk19 800	0.147814117308798	0.0997704186684969	0.00108611190540825	0	0
Blood Donors	Blood donors	Wk20	Wk20 1	0.0914737812028815	0.0748421846205395	6.0160541418608e-05	0	0
Blood Donors	Blood donors	Wk20	Wk20 10	0.0795940693583515	0.0689023286982744	2.60501110549427e-05	0	0
Blood Donors	Blood donors	Wk20	Wk20 100	0.0923100503919373	0.110540130608806	0.000242365534877301	0	0
Blood Donors	Blood donors	Wk20	Wk20 11	0.0902858100184285	0.0700902998827274	4.54699045475127e-05	0	0
Blood Donors	Blood donors	Wk20	Wk20 12	0.0926617523873345	0.24115815044396	0.00369430337630996	0	0
Blood Donors	Blood donors	Wk20	Wk20 13	0.0807820405428045	0.0831579829117105	5.31543890599507e-05	0	0
Blood Donors	Blood donors	Wk20	Wk20 14	0.104541464231865	0.0938497235717876	0.00022402823625259	0	0
Blood Donors	Blood donors	Wk20	Wk20 15	0.108105377785224	0.0974136371251466	0.000291121013892325	0	0
Blood Donors	Blood donors	Wk20	Wk20 16	0.128300887920925	0.0855339252806165	0.000363900731137212	0	0
Blood Donors	Blood donors	Wk20	Wk20 17	0.0807820405428045	0.0795940693583515	4.56364232455653e-05	0	0
Blood Donors	Blood donors	Wk20	Wk20 18	0.0724662422516334	0.0700902998827274	1.9090721568582e-05	0	0
Blood Donors	Blood donors	Wk20	Wk20 19	0.0950376947562406	0.0665263863293684	4.64247574924471e-05	0	0
Blood Donors	Blood donors	Wk20	Wk20 2	0.0819700117272575	0.0629624727760094	2.13758188133961e-05	0	0
Blood Donors	Blood donors	Wk20	Wk20 20	0.173443792930139	0.173443792930139	0.0136487209283644	0	0
Blood Donors	Blood donors	Wk20	Wk20 21	0.962256659406936	1.15114407773496	0.999971723252823	1	1
Blood Donors	Blood donors	Wk20	Wk20 22	0.12236103199866	0.104541464231865	0.000606653487158917	0	0
Blood Donors	Blood donors	Wk20	Wk20 23	0.116421176076395	0.166315965823421	0.00250067708196763	0	0
Blood Donors	Blood donors	Wk20	Wk20 24	0.143744513318814	0.0867218964650695	0.000597713165767002	0	0
Blood Donors	Blood donors	Wk20	Wk20 25	0.0879098676495225	0.0748421846205395	5.14267347619391e-05	0	0
Blood Donors	Blood donors	Wk20	Wk20 26	0.0819700117272575	0.0760301558049925	4.12168440062089e-05	0	0
Blood Donors	Blood donors	Wk20	Wk20 27	0.0665263863293684	0.0617745015915564	8.77493632478466e-06	0	0
Blood Donors	Blood donors	Wk20	Wk20 28	0.0986016083095996	0.116421176076395	0.000376506779346449	0	0
Blood Donors	Blood donors	Wk20	Wk20 29	0.0867218964650695	0.0736542134360864	4.60971467170502e-05	0	0
Blood Donors	Blood donors	Wk20	Wk20 3	0.0736542134360864	0.0641504439604624	1.49555008520652e-05	0	0
Blood Donors	Blood donors	Wk20	Wk20 30	0.119985089629754	0.153248282794438	0.00212006115420433	0	0
Blood Donors	Blood donors	Wk20	Wk20 31	0.141368570949908	0.194827274250293	0.00921022978590032	0	0
Blood Donors	Blood donors	Wk20	Wk20 32	0.104541464231865	0.0807820405428045	0.000132940408871355	0	0
Blood Donors	Blood donors	Wk20	Wk20 33	0.360417257683215	0.659767139479906	0.990698688194637	1	1
Blood Donors	Blood donors	Wk20	Wk20 34	0.0694491725768322	0.0634621749408983	1.14211716664148e-05	0	0
Blood Donors	Blood donors	Wk20	Wk20 35	0.0886075650118203	0.0610673758865248	2.61333974035383e-05	0	0
Blood Donors	Blood donors	Wk20	Wk20 36	0.101778959810875	0.0886075650118203	0.000165017519561724	0	0
Blood Donors	Blood donors	Wk20	Wk20 37	0.0933971631205674	0.0838179669030733	9.6877562037468e-05	0	0
Blood Donors	Blood donors	Wk20	Wk20 38	0.114950354609929	0.100581560283688	0.000414582158108606	0	0
Blood Donors	Blood donors	Wk20	Wk20 39	0.128121749408983	0.108963356973995	0.000839946186818161	0	0
Blood Donors	Blood donors	Wk20	Wk20 4	0.119985089629754	0.0843459540961635	0.000266095109526569	0	0
Blood Donors	Blood donors	Wk20	Wk20 40	0.124529550827423	0.105371158392435	0.000668278314488054	0	0
Blood Donors	Blood donors	Wk20	Wk20 41	0.0814231678486998	0.0730413711583924	3.49110828980481e-05	0	0
Blood Donors	Blood donors	Wk20	Wk20 42	0.0933971631205674	0.0658569739952719	4.18416905665908e-05	0	0
Blood Donors	Blood donors	Wk20	Wk20 43	0.0898049645390071	0.0622647754137116	2.9482708447437e-05	0	0
Blood Donors	Blood donors	Wk20	Wk20 44	0.113752955082742	0.0886075650118203	0.000255938150178619	0	0
Blood Donors	Blood donors	Wk20	Wk20 45	0.0993841607565012	0.0814231678486998	0.000111916992322826	0	0
Blood Donors	Blood donors	Wk20	Wk20 46	0.141293144208038	0.102976359338061	0.00101486867323557	0	0
Blood Donors	Blood donors	Wk20	Wk20 47	0.161648936170213	0.114950354609929	0.00252444828097106	0	0
Blood Donors	Blood donors	Wk20	Wk20 48	0.128121749408983	0.105371158392435	0.000747553174624764	0	0
Blood Donors	Blood donors	Wk20	Wk20 49	0.0957919621749409	0.0742387706855792	7.01682902982117e-05	0	0
Blood Donors	Blood donors	Wk20	Wk20 5	0.0938497235717876	0.0689023286982744	4.9916412620199e-05	0	0
Blood Donors	Blood donors	Wk20	Wk20 50	0.0910023640661938	0.0682517730496454	4.27647312994384e-05	0	0
Blood Donors	Blood donors	Wk20	Wk20 51	0.457406619385343	0.447827423167849	0.986137431447135	1	1
Blood Donors	Blood donors	Wk20	Wk20 52	0.131713947990544	0.0874101654846336	0.000435252598927331	0	0
Blood Donors	Blood donors	Wk20	Wk20 53	0.0886075650118203	0.0706465721040189	4.34022345485175e-05	0	0
Blood Donors	Blood donors	Wk20	Wk20 54	0.120937352245863	0.0886075650118203	0.000325888935114558	0	0
Blood Donors	Blood donors	Wk20	Wk20 55	0.118542553191489	0.0993841607565012	0.000448979033305141	0	0
Blood Donors	Blood donors	Wk20	Wk20 56	0.102976359338061	0.0874101654846336	0.000164819519297152	0	0
Blood Donors	Blood donors	Wk20	Wk20 57	0.216729314420804	0.328087470449173	0.194433739785931	1	0
Blood Donors	Blood donors	Wk20	Wk20 58	0.104173758865248	0.0981867612293144	0.00025854949983267	0	0
Blood Donors	Blood donors	Wk20	Wk20 59	0.160451536643026	0.0586725768321513	0.00023685431473689	0	0
Blood Donors	Blood donors	Wk20	Wk20 6	0.143744513318814	0.0950376947562406	0.000821782555995167	0	0
Blood Donors	Blood donors	Wk20	Wk20 60	0.119739952718676	0.0933971631205674	0.000376330801396126	0	0
Blood Donors	Blood donors	Wk20	Wk20 61	0.0814231678486998	0.0694491725768322	2.92894742093264e-05	0	0
Blood Donors	Blood donors	Wk20	Wk20 62	0.179609929078014	0.104173758865248	0.00271504755387242	0	0
Blood Donors	Blood donors	Wk20	Wk20 63	0.131713947990544	0.102976359338061	0.000769601442025913	0	0
Blood Donors	Blood donors	Wk20	Wk20 64	0.160451536643026	0.0945945626477541	0.00124687981857452	0	0
Blood Donors	Blood donors	Wk20	Wk20 65	0.085329438437391	0.0796605957446808	5.68137474728503e-05	0	0
Blood Donors	Blood donors	Wk20	Wk20 66	0.118719218695501	0.0639698723404255	9.74723939099493e-05	0	0
Blood Donors	Blood donors	Wk20	Wk20 67	0.0741995116846878	0.0808675744680851	3.44830241966743e-05	0	0
Blood Donors	Blood donors	Wk20	Wk20 68	0.128612486920126	0.0977652765957447	0.00058485958932915	0	0
Blood Donors	Blood donors	Wk20	Wk20 69	0.173132193930938	0.0832815319148936	0.00108086186600204	0	0
Blood Donors	Blood donors	Wk20	Wk20 7	0.895730273077568	1.06561015245435	0.999950911364624	1	1
Blood Donors	Blood donors	Wk20	Wk20 70	0.113772584583188	0.103800170212766	0.000444179009879923	0	0
Blood Donors	Blood donors	Wk20	Wk20 71	0.274538193233345	0.376577361702128	0.760823154753423	1	0
Blood Donors	Blood donors	Wk20	Wk20 72	0.102642657830485	0.101386212765957	0.000272667730263694	0	0
Blood Donors	Blood donors	Wk20	Wk20 73	0.0939860481339379	0.0748326808510638	6.69211535451743e-05	0	0
Blood Donors	Blood donors	Wk20	Wk20 74	0.0890394140216254	0.0675908085106383	3.7930667283359e-05	0	0
Blood Donors	Blood donors	Wk20	Wk20 75	0.0741995116846878	0.061555914893617	1.33358536035244e-05	0	0
Blood Donors	Blood donors	Wk20	Wk20 76	0.113772584583188	0.109835063829787	0.000540662698794145	0	0
Blood Donors	Blood donors	Wk20	Wk20 77	0.321531217300314	0.315021446808511	0.801532359247099	1	1
Blood Donors	Blood donors	Wk20	Wk20 78	0.127375828392047	0.115869957446809	0.00101628799228408	0	0
Blood Donors	Blood donors	Wk20	Wk20 79	0.131085803976282	0.113456	0.0010577087775768	0	0
Blood Donors	Blood donors	Wk20	Wk20 8	0.572602110906349	0.702090970011727	0.998775472845389	1	1
Blood Donors	Blood donors	Wk20	Wk20 80	0.0964593651900942	0.107421106382979	0.000260948634024468	0	0
Blood Donors	Blood donors	Wk20	Wk20 81	0.0890394140216254	0.0712117446808511	4.54877164001166e-05	0	0
Blood Donors	Blood donors	Wk20	Wk20 82	0.0890394140216254	0.0712117446808511	4.54877164001166e-05	0	0
Blood Donors	Blood donors	Wk20	Wk20 83	0.0976960237181723	0.061555914893617	3.95031816726177e-05	0	0
Blood Donors	Blood donors	Wk20	Wk20 84	0.124902511335891	0.0965582978723404	0.000499069779064822	0	0
Blood Donors	Blood donors	Wk20	Wk20 85	0.105115974886641	0.0772466382978723	0.000116251528219482	0	0
Blood Donors	Blood donors	Wk20	Wk20 86	0.117482560167422	0.102593191489362	0.000484004768082767	0	0
Blood Donors	Blood donors	Wk20	Wk20 87	0.117482560167422	0.107421106382979	0.000567950989597166	0	0
Blood Donors	Blood donors	Wk20	Wk20 88	0.960883676316707	1.41216510638298	0.999986040664558	1	1
Blood Donors	Blood donors	Wk20	Wk20 89	0.0964593651900942	0.0712117446808511	6.23883889643297e-05	0	0
Blood Donors	Blood donors	Wk20	Wk20 9	0.706842854749539	0.961068688222483	0.999820929736573	1	1
Blood Donors	Blood donors	Wk20	Wk20 90	0.0816194628531566	0.0687977872340426	2.86148073742054e-05	0	0
Blood Donors	Blood donors	Wk20	Wk20 91	0.0729628531566097	0.0591419574468085	1.08571756693987e-05	0	0
Blood Donors	Blood donors	Wk20	Wk20 92	0.110062608998954	0.102593191489362	0.000374194573350378	0	0
Blood Donors	Blood donors	Wk20	Wk20 93	0.134795779560516	0.0869024680851064	0.000467257576786044	0	0
Blood Donors	Blood donors	Wk20	Wk20 94	0.13232246250436	0.109835063829787	0.00098058542144178	0	0
Blood Donors	Blood donors	Wk20	Wk20 95	0.124902511335891	0.117076936170213	0.000975226706518003	0	0
Blood Donors	Blood donors	Wk20	Wk20 96	0.0989326822462504	0.107421106382979	0.00028836050029364	0	0
Blood Donors	Blood donors	Wk20	Wk20 97	0.0694806830907055	0.0881333473772909	3.58964957612451e-05	0	0
Blood Donors	Blood donors	Wk20	Wk20 98	0.0655103583426652	0.0776768485359174	1.83325442374982e-05	0	0
Blood Donors	Blood donors	Wk20	Wk20 99	0.063525195968645	0.0761830629871498	1.51743032914542e-05	0	0
Blood Donors	Blood donors	Wk21	Wk21 1	0.0621685020848925	0.0718862327909887	1.13845895475251e-05	0	0
Blood Donors	Blood donors	Wk21	Wk21 10	0.0652011119426922	0.0567989987484356	6.05027227246202e-06	0	0
Blood Donors	Blood donors	Wk21	Wk21 100	0.0887038383406394	0.0851984981226533	8.36655928997957e-05	0	0
Blood Donors	Blood donors	Wk21	Wk21 11	0.0530706725114936	0.0550240300375469	2.403589781097e-06	0	0
Blood Donors	Blood donors	Wk21	Wk21 12	0.0705081791938415	0.0798735919899875	2.70039567638603e-05	0	0
Blood Donors	Blood donors	Wk21	Wk21 13	0.112206564738587	0.117147934918648	0.000640537659475491	0	0
Blood Donors	Blood donors	Wk21	Wk21 14	0.124337004169785	0.104723153942428	0.000650118610050198	0	0
Blood Donors	Blood donors	Wk21	Wk21 15	0.156937560141131	0.10916057571965	0.00187877177646324	0	0
Blood Donors	Blood donors	Wk21	Wk21 16	0.0621685020848925	0.100285732165207	3.62855063316681e-05	0	0
Blood Donors	Blood donors	Wk21	Wk21 17	0.0780897038383406	0.147322403003755	0.000340346240175146	0	0
Blood Donors	Blood donors	Wk21	Wk21 18	0.58756815994868	0.700225156445557	0.998883514692636	1	1
Blood Donors	Blood donors	Wk21	Wk21 19	0.0720244841227414	0.0656738423028786	1.4856954447473e-05	0	0
Blood Donors	Blood donors	Wk21	Wk21 2	0.100076125307388	0.0807610763454318	0.00011180090856311	0	0
Blood Donors	Blood donors	Wk21	Wk21 20	0.0871875334117396	0.104723153942428	0.000160296126076879	0	0
Blood Donors	Blood donors	Wk21	Wk21 21	0.0742989415160911	0.0869734668335419	4.46640907689755e-05	0	0
Blood Donors	Blood donors	Wk21	Wk21 22	0.0849130760183898	0.102060700876095	0.000132035369277085	0	0
Blood Donors	Blood donors	Wk21	Wk21 23	0.0856712284828397	0.0976232790988736	0.000117145794877095	0	0
Blood Donors	Blood donors	Wk21	Wk21 24	0.0689918742649417	0.0878609511889862	3.45357466297047e-05	0	0
Blood Donors	Blood donors	Wk21	Wk21 25	0.0932527531273388	0.0763236545682103	6.94966480200289e-05	0	0
Blood Donors	Blood donors	Wk21	Wk21 26	0.127369614027585	0.0967357947434293	0.000542542072272063	0	0
Blood Donors	Blood donors	Wk21	Wk21 27	0.100834277771838	0.084311013767209	0.000133786341831202	0	0
Blood Donors	Blood donors	Wk21	Wk21 28	0.0993179728429381	0.0922983729662077	0.000172690467151857	0	0
Blood Donors	Blood donors	Wk21	Wk21 29	0.0636848070137924	0.093185857321652	3.09044175341167e-05	0	0
Blood Donors	Blood donors	Wk21	Wk21 3	0.066717416871592	0.06389887359199	9.98353892955883e-06	0	0
Blood Donors	Blood donors	Wk21	Wk21 30	0.0780897038383406	0.100285732165207	8.92451280747333e-05	0	0
Blood Donors	Blood donors	Wk21	Wk21 31	0.0674755693360419	0.0967357947434293	4.42250161797331e-05	0	0
Blood Donors	Blood donors	Wk21	Wk21 32	0.0826386186250401	0.100285732165207	0.000111591701177694	0	0
Blood Donors	Blood donors	Wk21	Wk21 33	0.0924946006628889	0.0860859824780976	0.000102315752610827	0	0
Blood Donors	Blood donors	Wk21	Wk21 34	0.103108735165188	0.0896359198998748	0.000180808278712486	0	0
Blood Donors	Blood donors	Wk21	Wk21 35	0.0780897038383406	0.122472841051314	0.000178946945932127	0	0
Blood Donors	Blood donors	Wk21	Wk21 36	0.075057093980541	0.084311013767209	4.17209324359291e-05	0	0
Blood Donors	Blood donors	Wk21	Wk21 37	0.310842510424463	0.460604380475594	0.946301701425414	1	1
Blood Donors	Blood donors	Wk21	Wk21 38	0.0849130760183898	0.0993982478097622	0.000120428858511324	0	0
Blood Donors	Blood donors	Wk21	Wk21 39	0.0955272105206885	0.102948185231539	0.000216588108488921	0	0
Blood Donors	Blood donors	Wk21	Wk21 4	0.112206564738587	0.116260450563204	0.000623821403584871	0	0
Blood Donors	Blood donors	Wk21	Wk21 40	0.0591358922270929	0.0816485607008761	1.45588676205288e-05	0	0
Blood Donors	Blood donors	Wk21	Wk21 41	0.0932527531273388	0.0869734668335419	0.000109506582366859	0	0
Blood Donors	Blood donors	Wk21	Wk21 42	0.0803641612316904	0.0665613266583229	2.39911491152212e-05	0	0
Blood Donors	Blood donors	Wk21	Wk21 43	0.0447309954025446	0.0603489361702128	1.68830453517455e-06	0	0
Blood Donors	Blood donors	Wk21	Wk21 44	0.066717416871592	0.0807610763454318	2.25630618251871e-05	0	0
Blood Donors	Blood donors	Wk21	Wk21 45	0.114481022131936	0.084311013767209	0.000220772398587295	0	0
Blood Donors	Blood donors	Wk21	Wk21 46	0.113722869667486	0.0967357947434293	0.000346987640764986	0	0
Blood Donors	Blood donors	Wk21	Wk21 47	0.443519191703197	0.639876220275344	0.995394666482665	1	1
Blood Donors	Blood donors	Wk21	Wk21 48	0.0932527531273388	0.10916057571965	0.000241490910326629	0	0
Blood Donors	Blood donors	Wk21	Wk21 49	0.125853309098685	0.0825360450563204	0.000297899919110975	0	0
Blood Donors	Blood donors	Wk21	Wk21 5	0.0742989415160911	0.0860859824780976	4.30973907266652e-05	0	0
Blood Donors	Blood donors	Wk21	Wk21 50	0.075057093980541	0.0878609511889862	4.81628299822679e-05	0	0
Blood Donors	Blood donors	Wk21	Wk21 51	0.181198439003528	0.15264730913642	0.010465974017925	0	0
Blood Donors	Blood donors	Wk21	Wk21 52	0.0955272105206885	0.0905234042553191	0.000138426692917973	0	0
Blood Donors	Blood donors	Wk21	Wk21 53	0.0940109055917887	0.072773717146433	6.07903561533064e-05	0	0
Blood Donors	Blood donors	Wk21	Wk21 54	0.0856712284828397	0.112710513141427	0.000193179018944008	0	0
Blood Donors	Blood donors	Wk21	Wk21 55	0.0682337218004918	0.0949608260325407	4.33332691732735e-05	0	0
Blood Donors	Blood donors	Wk21	Wk21 56	0.0940109055917887	0.093185857321652	0.000143752876052231	0	0
Blood Donors	Blood donors	Wk21	Wk21 57	0.0735407890516412	0.0834235294117647	3.70994990004925e-05	0	0
Blood Donors	Blood donors	Wk21	Wk21 58	0.0727826365871913	0.0656738423028786	1.54839273834861e-05	0	0
Blood Donors	Blood donors	Wk21	Wk21 59	0.0879456858761895	0.0878609511889862	9.00233982914504e-05	0	0
Blood Donors	Blood donors	Wk21	Wk21 6	0.444277344167647	0.431317396745932	0.982410633417929	1	1
Blood Donors	Blood donors	Wk21	Wk21 60	0.08339677108949	0.0993982478097622	0.000112162331573851	0	0
Blood Donors	Blood donors	Wk21	Wk21 61	0.0682337218004918	0.0745486858573216	1.86593213574726e-05	0	0
Blood Donors	Blood donors	Wk21	Wk21 62	0.0773315513738907	0.0878609511889862	5.41859073016626e-05	0	0
Blood Donors	Blood donors	Wk21	Wk21 63	0.0947690580562386	0.111823028785982	0.000279870702435287	0	0
Blood Donors	Blood donors	Wk21	Wk21 64	0.0955272105206885	0.0914108886107634	0.000143208246545904	0	0
Blood Donors	Blood donors	Wk21	Wk21 65	0.125853309098685	0.117147934918648	0.00100692183231401	0	0
Blood Donors	Blood donors	Wk21	Wk21 66	0.0477636052603443	0.0567989987484356	1.77108459892272e-06	0	0
Blood Donors	Blood donors	Wk21	Wk21 67	0.0682337218004918	0.0718862327909887	1.64401645621481e-05	0	0
Blood Donors	Blood donors	Wk21	Wk21 68	0.114481022131936	0.133122653316646	0.00108109070826053	0	0
Blood Donors	Blood donors	Wk21	Wk21 69	0.113722869667486	0.112710513141427	0.000590487724439879	0	0
Blood Donors	Blood donors	Wk21	Wk21 7	0.0932527531273388	0.093185857321652	0.000139231885411764	0	0
Blood Donors	Blood donors	Wk21	Wk21 70	0.104625040094087	0.123360325406758	0.000581825691991111	0	0
Blood Donors	Blood donors	Wk21	Wk21 71	0.0909782957339891	0.11537296620776	0.000265608591257884	0	0
Blood Donors	Blood donors	Wk21	Wk21 72	0.144807120709933	0.126910262828536	0.00230886243454013	0	0
Blood Donors	Blood donors	Wk21	Wk21 73	0.489766492034641	0.542252941176471	0.994470059960365	1	1
Blood Donors	Blood donors	Wk21	Wk21 74	0.116755479525286	0.107385607008761	0.000553580172830557	0	0
Blood Donors	Blood donors	Wk21	Wk21 75	0.0636848070137924	0.0665613266583229	9.57764031617181e-06	0	0
Blood Donors	Blood donors	Wk21	Wk21 76	0.979532984069282	0.852872465581977	0.999925120338548	1	1
Blood Donors	Blood donors	Wk21	Wk21 77	0.0553451299048434	0.0665613266583229	5.50344951316673e-06	0	0
Blood Donors	Blood donors	Wk21	Wk21 78	0.344959371324709	0.0940733416770964	0.0239602768198746	0	0
Blood Donors	Blood donors	Wk21	Wk21 79	0.0758152464449909	0.0993982478097622	7.69978994581423e-05	0	0
Blood Donors	Blood donors	Wk21	Wk21 8	0.0689918742649417	0.0887484355444305	3.57655510552224e-05	0	0
Blood Donors	Blood donors	Wk21	Wk21 80	0.0644429594782423	0.0887484355444305	2.73235294287466e-05	0	0
Blood Donors	Blood donors	Wk21	Wk21 81	0.0856712284828397	0.0692237797246558	3.5398092554817e-05	0	0
Blood Donors	Blood donors	Wk21	Wk21 82	0.0644429594782423	0.0745486858573216	1.48904346949919e-05	0	0
Blood Donors	Blood donors	Wk21	Wk21 83	0.0652011119426922	0.0674488110137672	1.10059071699586e-05	0	0
Blood Donors	Blood donors	Wk21	Wk21 84	0.149356035496632	0.0789861076345432	0.000502280880180466	0	0
Blood Donors	Blood donors	Wk21	Wk21 85	0.100076125307388	0.110048060075094	0.000328197455347798	0	0
Blood Donors	Blood donors	Wk21	Wk21 86	0.160728322463381	0.165072090112641	0.00859499053709047	0	0
Blood Donors	Blood donors	Wk21	Wk21 87	0.134951138672084	0.0940733416770964	0.000618431635640773	0	0
Blood Donors	Blood donors	Wk21	Wk21 88	0.116755479525286	0.0878609511889862	0.000275415035695444	0	0
Blood Donors	Blood donors	Wk21	Wk21 89	0.0553451299048434	0.072773717146433	7.5086157457771e-06	0	0
Blood Donors	Blood donors	Wk21	Wk21 9	0.0894619908050893	0.0851984981226533	8.65236916169358e-05	0	0
Blood Donors	Blood donors	Wk21	Wk21 90	0.0629266545493425	0.0780986232790989	1.59378155948908e-05	0	0
Blood Donors	Blood donors	Wk21	Wk21 91	0.0811223136961403	0.0709987484355444	3.1169608640691e-05	0	0
Blood Donors	Blood donors	Wk21	Wk21 92	0.066717416871592	0.0683362953692115	1.26125746768291e-05	0	0
Blood Donors	Blood donors	Wk21	Wk21 93	0.0985598203784882	0.0896359198998748	0.0001513177826229	0	0
Blood Donors	Blood donors	Wk21	Wk21 94	0.0962853629851384	0.0834235294117647	0.000107471601388077	0	0
Blood Donors	Blood donors	Wk21	Wk21 95	0.0947690580562386	0.102060700876095	0.000203654226392472	0	0
Blood Donors	Blood donors	Wk21	Wk21 96	0.144807120709933	0.0976232790988736	0.000928707679557419	0	0
Blood Donors	Blood donors	Wk21	Wk21 97	0.0576195872981931	0.0798735919899875	1.21720359200217e-05	0	0
Blood Donors	Blood donors	Wk21	Wk21 98	0.110690259809687	0.06389887359199	7.36499530779593e-05	0	0
Blood Donors	Blood donors	Wk21	Wk21 99	0.0712663316582915	0.0825360450563204	3.15748208589706e-05	0	0
Pregnant volunteers	Pregnant volunteers	Wk17	P Wk17 1	0.115139417693169	0.0774749856239218	0.000168252836197383	0	0
Pregnant volunteers	Pregnant volunteers	Wk17	P Wk17 10	0.0784139137737962	0.0703391316848764	2.63880099896086e-05	0	0
Pregnant volunteers	Pregnant volunteers	Wk17	P Wk17 100	0.0854943262411348	0.0901043144208038	8.79055932928588e-05	0	0
Pregnant volunteers	Pregnant volunteers	Wk17	P Wk17 11	0.1280429731243	0.062183870040253	0.000119031314068268	0	0
Pregnant volunteers	Pregnant volunteers	Wk17	P Wk17 12	0.109183930571109	0.0988825474410581	0.000318933250725833	0	0
Pregnant volunteers	Pregnant volunteers	Wk17	P Wk17 13	0.0734510078387458	0.0672809085681426	1.74625353048796e-05	0	0
Pregnant volunteers	Pregnant volunteers	Wk17	P Wk17 14	0.112161674132139	0.0897078780908568	0.00025272455620424	0	0
Pregnant volunteers	Pregnant volunteers	Wk17	P Wk17 15	0.12109490481523	0.100921362852214	0.000515108298177915	0	0
Pregnant volunteers	Pregnant volunteers	Wk17	P Wk17 16	0.0823842385218365	0.0774749856239218	4.4893001723445e-05	0	0
Pregnant volunteers	Pregnant volunteers	Wk17	P Wk17 17	0.110176511758119	0.075436170212766	0.000128865165928586	0	0
Pregnant volunteers	Pregnant volunteers	Wk17	P Wk17 18	0.0684881019036954	0.0601450546290972	8.96696746921499e-06	0	0
Pregnant volunteers	Pregnant volunteers	Wk17	P Wk17 19	0.0615400335946249	0.0509703852788959	3.30357287814387e-06	0	0
Pregnant volunteers	Pregnant volunteers	Wk17	P Wk17 2	0.0605474524076148	0.0601450546290972	5.51289780342801e-06	0	0
Pregnant volunteers	Pregnant volunteers	Wk17	P Wk17 20	0.0992581187010078	0.0825720241518114	0.000116923620725131	0	0
Pregnant volunteers	Pregnant volunteers	Wk17	P Wk17 21	0.100250699888018	0.074416762507188	8.46731830752572e-05	0	0
Pregnant volunteers	Pregnant volunteers	Wk17	P Wk17 22	0.12506522956327	0.0856302472685452	0.000330311559727085	0	0
Pregnant volunteers	Pregnant volunteers	Wk17	P Wk17 23	0.0893323068309071	0.0866496549741231	9.12393563001217e-05	0	0
Pregnant volunteers	Pregnant volunteers	Wk17	P Wk17 24	0.0803990761478164	0.075436170212766	3.71572705332723e-05	0	0
Pregnant volunteers	Pregnant volunteers	Wk17	P Wk17 25	0.0903248880179171	0.0672809085681426	3.95015529361942e-05	0	0
Pregnant volunteers	Pregnant volunteers	Wk17	P Wk17 26	0.0694806830907055	0.0601450546290972	9.49102306169181e-06	0	0
Pregnant volunteers	Pregnant volunteers	Wk17	P Wk17 27	0.272959826427772	0.208978579643473	0.12213933650289	1	0
Pregnant volunteers	Pregnant volunteers	Wk17	P Wk17 28	0.104221024636058	0.0897078780908568	0.000189155710080617	0	0
Pregnant volunteers	Pregnant volunteers	Wk17	P Wk17 29	0.146902015677492	0.0795138010350776	0.000481538107054995	0	0
Pregnant volunteers	Pregnant volunteers	Wk17	P Wk17 3	0.0694806830907055	0.0479121621621622	4.3001217500116e-06	0	0
Pregnant volunteers	Pregnant volunteers	Wk17	P Wk17 30	0.0893323068309071	0.0907272857964347	0.000107078595034172	0	0
Pregnant volunteers	Pregnant volunteers	Wk17	P Wk17 31	0.12308006718925	0.0958243243243243	0.000458627069100696	0	0
Pregnant volunteers	Pregnant volunteers	Wk17	P Wk17 32	0.0863545632698768	0.0733973548016101	4.47832453100983e-05	0	0
Pregnant volunteers	Pregnant volunteers	Wk17	P Wk17 33	0.0962803751399776	0.0764555779183439	7.93127507505712e-05	0	0
Pregnant volunteers	Pregnant volunteers	Wk17	P Wk17 34	0.113154255319149	0.0642226854514089	8.17622747915643e-05	0	0
Pregnant volunteers	Pregnant volunteers	Wk17	P Wk17 35	0.0952877939529675	0.0642226854514089	4.14925188987336e-05	0	0
Pregnant volunteers	Pregnant volunteers	Wk17	P Wk17 36	0.0992581187010078	0.074416762507188	8.14122924171494e-05	0	0
Pregnant volunteers	Pregnant volunteers	Wk17	P Wk17 37	0.0744435890257559	0.0642226854514089	1.56595074929933e-05	0	0
Pregnant volunteers	Pregnant volunteers	Wk17	P Wk17 38	0.116131998880179	0.0917466935020127	0.000313482160036471	0	0
Pregnant volunteers	Pregnant volunteers	Wk17	P Wk17 39	0.103228443449048	0.0886884703852789	0.000175042939593594	0	0
Pregnant volunteers	Pregnant volunteers	Wk17	P Wk17 4	0.0903248880179171	0.0907272857964347	0.000111851608110559	0	0
Pregnant volunteers	Pregnant volunteers	Wk17	P Wk17 40	0.696791993281075	0.539266676250719	0.998586652187406	1	1
Pregnant volunteers	Pregnant volunteers	Wk17	P Wk17 41	0.0784139137737962	0.0672809085681426	2.26044683930837e-05	0	0
Pregnant volunteers	Pregnant volunteers	Wk17	P Wk17 42	0.0952877939529675	0.074416762507188	6.92972084846979e-05	0	0
Pregnant volunteers	Pregnant volunteers	Wk17	P Wk17 43	0.088339725643897	0.0550480161012076	1.79928129226958e-05	0	0
Pregnant volunteers	Pregnant volunteers	Wk17	P Wk17 44	0.139953947368421	0.0948049166187464	0.000733348147809899	0	0
Pregnant volunteers	Pregnant volunteers	Wk17	P Wk17 45	0.536986422172452	0.358831512363427	0.984147924212098	1	1
Pregnant volunteers	Pregnant volunteers	Wk17	P Wk17 46	0.12407264837626	0.113154255319149	0.000843839674556847	0	0
Pregnant volunteers	Pregnant volunteers	Wk17	P Wk17 47	0.108191349384099	0.0917466935020127	0.000237058678919809	0	0
Pregnant volunteers	Pregnant volunteers	Wk17	P Wk17 48	0.0992581187010078	0.075436170212766	8.53610396866494e-05	0	0
Pregnant volunteers	Pregnant volunteers	Wk17	P Wk17 49	0.0982655375139978	0.0642226854514089	4.6851093440492e-05	0	0
Pregnant volunteers	Pregnant volunteers	Wk17	P Wk17 5	0.0724584266517357	0.0693197239792985	1.8362080370482e-05	0	0
Pregnant volunteers	Pregnant volunteers	Wk17	P Wk17 50	0.0714658454647257	0.0611644623346751	1.124660459767e-05	0	0
Pregnant volunteers	Pregnant volunteers	Wk17	P Wk17 51	0.110176511758119	0.0489315698677401	2.85553671368066e-05	0	0
Pregnant volunteers	Pregnant volunteers	Wk17	P Wk17 52	0.12208748600224	0.0968437320299022	0.000460868690302121	0	0
Pregnant volunteers	Pregnant volunteers	Wk17	P Wk17 53	0.0992581187010078	0.0733973548016101	7.75954722309072e-05	0	0
Pregnant volunteers	Pregnant volunteers	Wk17	P Wk17 54	0.12903555431131	0.108057216791259	0.000839091140707414	0	0
Pregnant volunteers	Pregnant volunteers	Wk17	P Wk17 55	0.112161674132139	0.104998993674526	0.000436998954717254	0	0
Pregnant volunteers	Pregnant volunteers	Wk17	P Wk17 56	0.102235862262038	0.0866496549741231	0.000155392708713015	0	0
Pregnant volunteers	Pregnant volunteers	Wk17	P Wk17 57	0.112161674132139	0.0774749856239218	0.000151724495524372	0	0
Pregnant volunteers	Pregnant volunteers	Wk17	P Wk17 58	0.0803990761478164	0.0642226854514089	2.12184870311827e-05	0	0
Pregnant volunteers	Pregnant volunteers	Wk17	P Wk17 59	0.0674955207166853	0.0560674238067855	6.62923723265818e-06	0	0
Pregnant volunteers	Pregnant volunteers	Wk17	P Wk17 6	0.0982655375139978	0.0958243243243243	0.000188659906103018	0	0
Pregnant volunteers	Pregnant volunteers	Wk17	P Wk17 60	0.0913174692049272	0.0897078780908568	0.000112277426716157	0	0
Pregnant volunteers	Pregnant volunteers	Wk17	P Wk17 61	0.088339725643897	0.075436170212766	5.3889328499035e-05	0	0
Pregnant volunteers	Pregnant volunteers	Wk17	P Wk17 62	0.0813916573348264	0.0846108395629672	5.81585581408417e-05	0	0
Pregnant volunteers	Pregnant volunteers	Wk17	P Wk17 63	0.0962803751399776	0.0856302472685452	0.000117672314002949	0	0
Pregnant volunteers	Pregnant volunteers	Wk17	P Wk17 64	0.12407264837626	0.0815526164462335	0.000270109474191608	0	0
Pregnant volunteers	Pregnant volunteers	Wk17	P Wk17 65	0.101243281075028	0.0774749856239218	0.00010127923120934	0	0
Pregnant volunteers	Pregnant volunteers	Wk17	P Wk17 66	0.0923100503919373	0.0672809085681426	4.30409534715737e-05	0	0
Pregnant volunteers	Pregnant volunteers	Wk17	P Wk17 67	0.0843694008958567	0.0540286083956297	1.40605301216512e-05	0	0
Pregnant volunteers	Pregnant volunteers	Wk17	P Wk17 68	0.13201329787234	0.119270701552616	0.00129367114360615	0	0
Pregnant volunteers	Pregnant volunteers	Wk17	P Wk17 69	0.101243281075028	0.0815526164462335	0.000121077633092106	0	0
Pregnant volunteers	Pregnant volunteers	Wk17	P Wk17 7	0.101243281075028	0.100921362852214	0.000254195040483951	0	0
Pregnant volunteers	Pregnant volunteers	Wk17	P Wk17 70	0.163775895856663	0.112134847613571	0.0024386785848621	0	0
Pregnant volunteers	Pregnant volunteers	Wk17	P Wk17 71	0.110176511758119	0.118251293847039	0.000615800974406722	0	0
Pregnant volunteers	Pregnant volunteers	Wk17	P Wk17 72	0.0992581187010078	0.0856302472685452	0.000132702821846523	0	0
Pregnant volunteers	Pregnant volunteers	Wk17	P Wk17 73	0.101243281075028	0.0927661012075906	0.000189588907601748	0	0
Pregnant volunteers	Pregnant volunteers	Wk17	P Wk17 74	0.075436170212766	0.0672809085681426	1.94010554163127e-05	0	0
Pregnant volunteers	Pregnant volunteers	Wk17	P Wk17 75	0.075436170212766	0.0611644623346751	1.39223112462505e-05	0	0
Pregnant volunteers	Pregnant volunteers	Wk17	P Wk17 76	0.138961366181411	0.106018401380104	0.00105164995458111	0	0
Pregnant volunteers	Pregnant volunteers	Wk17	P Wk17 77	0.0913174692049272	0.0805332087406556	7.7122980408795e-05	0	0
Pregnant volunteers	Pregnant volunteers	Wk17	P Wk17 78	0.106206187010078	0.103979585968948	0.000340625004691017	0	0
Pregnant volunteers	Pregnant volunteers	Wk17	P Wk17 79	0.105213605823068	0.111115439907993	0.000413505630647441	0	0
Pregnant volunteers	Pregnant volunteers	Wk17	P Wk17 8	0.0734510078387458	0.0846108395629672	3.8782994167208e-05	0	0
Pregnant volunteers	Pregnant volunteers	Wk17	P Wk17 80	0.0823842385218365	0.0825720241518114	5.60420241081383e-05	0	0
Pregnant volunteers	Pregnant volunteers	Wk17	P Wk17 81	0.0854943262411348	0.0785793439716312	5.4588394080235e-05	0	0
Pregnant volunteers	Pregnant volunteers	Wk17	P Wk17 82	0.0683954609929078	0.075436170212766	1.96267706041864e-05	0	0
Pregnant volunteers	Pregnant volunteers	Wk17	P Wk17 83	0.0482791489361702	0.0534339539007092	1.49381666747495e-06	0	0
Pregnant volunteers	Pregnant volunteers	Wk17	P Wk17 84	0.091529219858156	0.0817225177304965	8.19063906074561e-05	0	0
Pregnant volunteers	Pregnant volunteers	Wk17	P Wk17 85	0.0854943262411348	0.0670543735224586	3.14263070883558e-05	0	0
Pregnant volunteers	Pregnant volunteers	Wk17	P Wk17 86	0.102593191489362	0.0869611406619385	0.000159527130204292	0	0
Pregnant volunteers	Pregnant volunteers	Wk17	P Wk17 87	0.120697872340426	0.0953429373522459	0.000417227796166197	0	0
Pregnant volunteers	Pregnant volunteers	Wk17	P Wk17 88	0.150872340425532	0.0838179669030733	0.000642574606167435	0	0
Pregnant volunteers	Pregnant volunteers	Wk17	P Wk17 89	0.360081985815603	0.228403959810875	0.502131846533209	1	0
Pregnant volunteers	Pregnant volunteers	Wk17	P Wk17 9	0.0823842385218365	0.0774749856239218	4.4893001723445e-05	0	0
Pregnant volunteers	Pregnant volunteers	Wk17	P Wk17 90	0.137796737588653	0.0649589243498818	0.000185131849283689	0	0
Pregnant volunteers	Pregnant volunteers	Wk17	P Wk17 91	0.0523024113475177	0.0576248522458629	2.66499115775254e-06	0	0
Pregnant volunteers	Pregnant volunteers	Wk17	P Wk17 92	0.091529219858156	0.0838179669030733	8.94528860806991e-05	0	0
Pregnant volunteers	Pregnant volunteers	Wk17	P Wk17 93	0.0724187234042553	0.0660066489361702	1.54500910141686e-05	0	0
Pregnant volunteers	Pregnant volunteers	Wk17	P Wk17 94	0.103599007092199	0.0869611406619385	0.000165788723867142	0	0
Pregnant volunteers	Pregnant volunteers	Wk17	P Wk17 95	0.126732765957447	0.0953429373522459	0.000505756620335367	0	0
Pregnant volunteers	Pregnant volunteers	Wk17	P Wk17 96	0.100581560283688	0.0806747931442081	0.000113622444857133	0	0
Pregnant volunteers	Pregnant volunteers	Wk17	P Wk17 97	0.0844885106382979	0.0796270685579196	5.45556366322586e-05	0	0
Pregnant volunteers	Pregnant volunteers	Wk17	P Wk17 98	0.0663838297872341	0.0681020981087471	1.22185473798164e-05	0	0
Pregnant volunteers	Pregnant volunteers	Wk17	P Wk17 99	0.102593191489362	0.0597203014184397	4.31224691243015e-05	0	0
Pregnant volunteers	Pregnant volunteers	Wk18	P Wk18 1	0.0734245390070922	0.0743884456264775	2.47362939224116e-05	0	0
Pregnant volunteers	Pregnant volunteers	Wk18	P Wk18 10	0.0885117730496454	0.0722929964539007	4.6826321068727e-05	0	0
Pregnant volunteers	Pregnant volunteers	Wk18	P Wk18 100	0.138961366181411	0.101940770557792	0.000917660575615049	0	0
Pregnant volunteers	Pregnant volunteers	Wk18	P Wk18 11	0.0824768794326241	0.0555294030732861	1.41428755774942e-05	0	0
Pregnant volunteers	Pregnant volunteers	Wk18	P Wk18 12	0.140814184397163	0.093247488179669	0.000709234480799862	0	0
Pregnant volunteers	Pregnant volunteers	Wk18	P Wk18 13	0.0935408510638298	0.0670543735224586	4.4821662312955e-05	0	0
Pregnant volunteers	Pregnant volunteers	Wk18	P Wk18 14	0.101587375886525	0.0911520390070922	0.000180757509123841	0	0
Pregnant volunteers	Pregnant volunteers	Wk18	P Wk18 15	0.103599007092199	0.0921997635933806	0.000203223876212375	0	0
Pregnant volunteers	Pregnant volunteers	Wk18	P Wk18 16	0.091529219858156	0.0785793439716312	7.14531080615035e-05	0	0
Pregnant volunteers	Pregnant volunteers	Wk18	P Wk18 17	0.0804652482269504	0.0775316193853428	4.10091681058433e-05	0	0
Pregnant volunteers	Pregnant volunteers	Wk18	P Wk18 18	0.091529219858156	0.0681020981087471	4.34172500141106e-05	0	0
Pregnant volunteers	Pregnant volunteers	Wk18	P Wk18 19	0.0593431205673759	0.050290780141844	2.7312813170588e-06	0	0
Pregnant volunteers	Pregnant volunteers	Wk18	P Wk18 2	0.0714129078014184	0.0869611406619385	3.81793947795695e-05	0	0
Pregnant volunteers	Pregnant volunteers	Wk18	P Wk18 20	0.118686241134752	0.0901043144208038	0.000320767885770279	0	0
Pregnant volunteers	Pregnant volunteers	Wk18	P Wk18 21	0.137796737588653	0.0775316193853428	0.000342674369210089	0	0
Pregnant volunteers	Pregnant volunteers	Wk18	P Wk18 22	0.106616453900709	0.093247488179669	0.000236729284575062	0	0
Pregnant volunteers	Pregnant volunteers	Wk18	P Wk18 23	0.10963390070922	0.0921997635933806	0.00025409570184493	0	0
Pregnant volunteers	Pregnant volunteers	Wk18	P Wk18 24	0.169982836879433	0.107915632387707	0.00247118950151375	0	0
Pregnant volunteers	Pregnant volunteers	Wk18	P Wk18 25	0.0875059574468085	0.0817225177304965	6.85906947813787e-05	0	0
Pregnant volunteers	Pregnant volunteers	Wk18	P Wk18 26	0.0663838297872341	0.0722929964539007	1.50424555922513e-05	0	0
Pregnant volunteers	Pregnant volunteers	Wk18	P Wk18 27	0.0593431205673759	0.0523862293144208	3.14842330340071e-06	0	0
Pregnant volunteers	Pregnant volunteers	Wk18	P Wk18 28	0.115668794326241	0.112106530732861	0.000619651857085877	0	0
Pregnant volunteers	Pregnant volunteers	Wk18	P Wk18 29	0.0683954609929078	0.0722929964539007	1.69237533878541e-05	0	0
Pregnant volunteers	Pregnant volunteers	Wk18	P Wk18 3	0.0844885106382979	0.0555294030732861	1.55542496820815e-05	0	0
Pregnant volunteers	Pregnant volunteers	Wk18	P Wk18 30	0.159924680851064	0.117345153664303	0.00259952719953715	0	0
Pregnant volunteers	Pregnant volunteers	Wk18	P Wk18 31	0.10963390070922	0.111058806146572	0.00048551417582232	0	0
Pregnant volunteers	Pregnant volunteers	Wk18	P Wk18 32	0.0895175886524823	0.088008865248227	9.71100876693837e-05	0	0
Pregnant volunteers	Pregnant volunteers	Wk18	P Wk18 33	0.091529219858156	0.0911520390070922	0.000119785822660203	0	0
Pregnant volunteers	Pregnant volunteers	Wk18	P Wk18 34	0.0824768794326241	0.0817225177304965	5.43006315009698e-05	0	0
Pregnant volunteers	Pregnant volunteers	Wk18	P Wk18 35	0.156907234042553	0.0911520390070922	0.0010038900994297	0	0
Pregnant volunteers	Pregnant volunteers	Wk18	P Wk18 36	0.118686241134752	0.0942952127659574	0.000375739521038988	0	0
Pregnant volunteers	Pregnant volunteers	Wk18	P Wk18 37	0.0764419858156028	0.075436170212766	3.04455221562527e-05	0	0
Pregnant volunteers	Pregnant volunteers	Wk18	P Wk18 38	0.0995757446808511	0.0963906619385343	0.000202901462986033	0	0
Pregnant volunteers	Pregnant volunteers	Wk18	P Wk18 39	0.114662978723404	0.0869611406619385	0.000247424187570853	0	0
Pregnant volunteers	Pregnant volunteers	Wk18	P Wk18 4	0.0965582978723404	0.0911520390070922	0.000147938550789599	0	0
Pregnant volunteers	Pregnant volunteers	Wk18	P Wk18 40	0.100581560283688	0.0806747931442081	0.000113622444857133	0	0
Pregnant volunteers	Pregnant volunteers	Wk18	P Wk18 41	0.0955524822695036	0.0785793439716312	8.46755758693312e-05	0	0
Pregnant volunteers	Pregnant volunteers	Wk18	P Wk18 42	0.0734245390070922	0.0722929964539007	2.23939546701857e-05	0	0
Pregnant volunteers	Pregnant volunteers	Wk18	P Wk18 43	0.0683954609929078	0.0576248522458629	7.68422679081615e-06	0	0
Pregnant volunteers	Pregnant volunteers	Wk18	P Wk18 44	0.122709503546099	0.10582018321513	0.000639986103934293	0	0
Pregnant volunteers	Pregnant volunteers	Wk18	P Wk18 45	0.0714129078014184	0.0827702423167849	3.21475116585312e-05	0	0
Pregnant volunteers	Pregnant volunteers	Wk18	P Wk18 46	0.0975641134751773	0.101629284869976	0.000225061540034567	0	0
Pregnant volunteers	Pregnant volunteers	Wk18	P Wk18 47	0.126732765957447	0.111058806146572	0.000859705530002286	0	0
Pregnant volunteers	Pregnant volunteers	Wk18	P Wk18 48	0.145843262411348	0.104772458628842	0.00122100017293553	0	0
Pregnant volunteers	Pregnant volunteers	Wk18	P Wk18 49	0.0804652482269504	0.0817225177304965	4.92579715419828e-05	0	0
Pregnant volunteers	Pregnant volunteers	Wk18	P Wk18 5	0.424454184397163	0.183351802600473	0.509208391083	1	0
Pregnant volunteers	Pregnant volunteers	Wk18	P Wk18 50	0.075436170212766	0.0701975472813239	2.24901084208695e-05	0	0
Pregnant volunteers	Pregnant volunteers	Wk18	P Wk18 51	0.499890354609929	0.326890070921986	0.971652627746035	1	1
Pregnant volunteers	Pregnant volunteers	Wk18	P Wk18 52	0.155901418439716	0.102677009456265	0.00148005032572031	0	0
Pregnant volunteers	Pregnant volunteers	Wk18	P Wk18 53	0.0865001418439716	0.0681020981087471	3.47364918351079e-05	0	0
Pregnant volunteers	Pregnant volunteers	Wk18	P Wk18 54	0.184064255319149	0.093247488179669	0.00203620899359806	0	0
Pregnant volunteers	Pregnant volunteers	Wk18	P Wk18 55	0.130756028368794	0.0995338356973995	0.000664399552067151	0	0
Pregnant volunteers	Pregnant volunteers	Wk18	P Wk18 56	0.0935408510638298	0.0890565898345154	0.000120367416720947	0	0
Pregnant volunteers	Pregnant volunteers	Wk18	P Wk18 57	0.0645177771556551	0.0601450546290972	7.08378294833612e-06	0	0
Pregnant volunteers	Pregnant volunteers	Wk18	P Wk18 58	0.133005879059351	0.100921362852214	0.000745658304444772	0	0
Pregnant volunteers	Pregnant volunteers	Wk18	P Wk18 59	0.0684881019036954	0.0581062392179413	7.95242966755705e-06	0	0
Pregnant volunteers	Pregnant volunteers	Wk18	P Wk18 6	0.123715319148936	0.111058806146572	0.000781816647147115	0	0
Pregnant volunteers	Pregnant volunteers	Wk18	P Wk18 60	0.270974664053751	0.23038614146061	0.15405122142389	1	0
Pregnant volunteers	Pregnant volunteers	Wk18	P Wk18 61	0.0843694008958567	0.074416762507188	4.28650016642274e-05	0	0
Pregnant volunteers	Pregnant volunteers	Wk18	P Wk18 62	0.13002813549832	0.0968437320299022	0.000590871292641542	0	0
Pregnant volunteers	Pregnant volunteers	Wk18	P Wk18 63	0.108191349384099	0.0907272857964347	0.000228017688538066	0	0
Pregnant volunteers	Pregnant volunteers	Wk18	P Wk18 64	0.145909434490481	0.075436170212766	0.000390376946987672	0	0
Pregnant volunteers	Pregnant volunteers	Wk18	P Wk18 65	0.0615400335946249	0.0632032777458309	6.98636357143734e-06	0	0
Pregnant volunteers	Pregnant volunteers	Wk18	P Wk18 66	0.0704732642777156	0.0632032777458309	1.19295635734318e-05	0	0
Pregnant volunteers	Pregnant volunteers	Wk18	P Wk18 67	0.0893323068309071	0.0611644623346751	2.71370364833823e-05	0	0
Pregnant volunteers	Pregnant volunteers	Wk18	P Wk18 68	0.0992581187010078	0.0886884703852789	0.000149943228282051	0	0
Pregnant volunteers	Pregnant volunteers	Wk18	P Wk18 69	0.0913174692049272	0.0795138010350776	7.37775103963891e-05	0	0
Pregnant volunteers	Pregnant volunteers	Wk18	P Wk18 7	0.10963390070922	0.100581560283688	0.000343945288301934	0	0
Pregnant volunteers	Pregnant volunteers	Wk18	P Wk18 70	0.104221024636058	0.0978631397354802	0.000256053936952157	0	0
Pregnant volunteers	Pregnant volunteers	Wk18	P Wk18 71	0.111169092945129	0.0948049166187464	0.000295756145320299	0	0
Pregnant volunteers	Pregnant volunteers	Wk18	P Wk18 72	0.0873471444568869	0.0733973548016101	4.68497194904827e-05	0	0
Pregnant volunteers	Pregnant volunteers	Wk18	P Wk18 73	0.0843694008958567	0.0683003162737205	3.17997874635379e-05	0	0
Pregnant volunteers	Pregnant volunteers	Wk18	P Wk18 74	0.0684881019036954	0.0601450546290972	8.96696746921499e-06	0	0
Pregnant volunteers	Pregnant volunteers	Wk18	P Wk18 75	0.293804031354983	0.138639447958597	0.0467176599991966	0	0
Pregnant volunteers	Pregnant volunteers	Wk18	P Wk18 76	0.109183930571109	0.0897078780908568	0.000227268753078307	0	0
Pregnant volunteers	Pregnant volunteers	Wk18	P Wk18 77	0.0714658454647257	0.0632032777458309	1.26067117721673e-05	0	0
Pregnant volunteers	Pregnant volunteers	Wk18	P Wk18 78	0.12605781075028	0.099901955146636	0.000582570738482001	0	0
Pregnant volunteers	Pregnant volunteers	Wk18	P Wk18 79	0.134991041433371	0.0825720241518114	0.000393378226777117	0	0
Pregnant volunteers	Pregnant volunteers	Wk18	P Wk18 8	0.0965582978723404	0.0890565898345154	0.00013643462196761	0	0
Pregnant volunteers	Pregnant volunteers	Wk18	P Wk18 80	0.108191349384099	0.0774749856239218	0.000131609341802401	0	0
Pregnant volunteers	Pregnant volunteers	Wk18	P Wk18 81	0.0893323068309071	0.0693197239792985	4.19574481267393e-05	0	0
Pregnant volunteers	Pregnant volunteers	Wk18	P Wk18 82	0.0694806830907055	0.0601450546290972	9.49102306169181e-06	0	0
Pregnant volunteers	Pregnant volunteers	Wk18	P Wk18 83	0.552867721164614	0.39654959746981	0.98990487680488	1	1
Pregnant volunteers	Pregnant volunteers	Wk18	P Wk18 84	0.417876679731243	0.339462765957447	0.951589227275894	1	1
Pregnant volunteers	Pregnant volunteers	Wk18	P Wk18 85	0.0843694008958567	0.075436170212766	4.49442545353285e-05	0	0
Pregnant volunteers	Pregnant volunteers	Wk18	P Wk18 86	0.151864921612542	0.110096032202415	0.00170060414040235	0	0
Pregnant volunteers	Pregnant volunteers	Wk18	P Wk18 87	0.643192609182531	0.598392323174238	0.998650368621523	1	1
Pregnant volunteers	Pregnant volunteers	Wk18	P Wk18 88	0.108191349384099	0.0733973548016101	0.000109031288320795	0	0
Pregnant volunteers	Pregnant volunteers	Wk18	P Wk18 89	0.0833768197088466	0.0764555779183439	4.49450951708896e-05	0	0
Pregnant volunteers	Pregnant volunteers	Wk18	P Wk18 9	0.108628085106383	0.075436170212766	0.000121864326952384	0	0
Pregnant volunteers	Pregnant volunteers	Wk18	P Wk18 90	0.0803990761478164	0.0652420931569868	2.24143684851574e-05	0	0
Pregnant volunteers	Pregnant volunteers	Wk18	P Wk18 91	0.0714658454647257	0.0591256469235193	9.99447274074861e-06	0	0
Pregnant volunteers	Pregnant volunteers	Wk18	P Wk18 92	0.12705039193729	0.0978631397354802	0.000559289528378036	0	0
Pregnant volunteers	Pregnant volunteers	Wk18	P Wk18 93	0.0903248880179171	0.0835914318573893	8.41006287086724e-05	0	0
Pregnant volunteers	Pregnant volunteers	Wk18	P Wk18 94	0.195538493840985	0.107037809085681	0.00416097570345141	0	0
Pregnant volunteers	Pregnant volunteers	Wk18	P Wk18 95	0.108191349384099	0.099901955146636	0.000318824838050269	0	0
Pregnant volunteers	Pregnant volunteers	Wk18	P Wk18 96	0.541949328107503	0.533150230017251	0.996054184337776	1	1
Pregnant volunteers	Pregnant volunteers	Wk18	P Wk18 97	0.105213605823068	0.0713585393904543	8.85370765835732e-05	0	0
Pregnant volunteers	Pregnant volunteers	Wk18	P Wk18 98	0.0873471444568869	0.0703391316848764	4.039783520432e-05	0	0
Pregnant volunteers	Pregnant volunteers	Wk18	P Wk18 99	0.0655103583426652	0.0570868315123634	6.27379199114042e-06	0	0
Pregnant volunteers	Pregnant volunteers	Wk19	P Wk19 1	0.0774213325867861	0.0683003162737205	2.26513154902852e-05	0	0
Pregnant volunteers	Pregnant volunteers	Wk19	P Wk19 10	0.0813916573348264	0.0683003162737205	2.7594748328863e-05	0	0
Pregnant volunteers	Pregnant volunteers	Wk19	P Wk19 100	0.0894392916295069	0.0921495731940374	0.000113571553949588	0	0
Pregnant volunteers	Pregnant volunteers	Wk19	P Wk19 11	0.0655103583426652	0.0601450546290972	7.52383470825624e-06	0	0
Pregnant volunteers	Pregnant volunteers	Wk19	P Wk19 12	0.990596024636058	0.718682432432432	0.99987000717127	1	1
Pregnant volunteers	Pregnant volunteers	Wk19	P Wk19 13	0.106206187010078	0.0672809085681426	7.48620725478659e-05	0	0
Pregnant volunteers	Pregnant volunteers	Wk19	P Wk19 14	0.114146836506159	0.0825720241518114	0.000202970907701634	0	0
Pregnant volunteers	Pregnant volunteers	Wk19	P Wk19 15	0.12109490481523	0.0856302472685452	0.000290837512429408	0	0
Pregnant volunteers	Pregnant volunteers	Wk19	P Wk19 16	0.118117161254199	0.0764555779183439	0.000177705162189142	0	0
Pregnant volunteers	Pregnant volunteers	Wk19	P Wk19 17	0.0823842385218365	0.0672809085681426	2.74706196065622e-05	0	0
Pregnant volunteers	Pregnant volunteers	Wk19	P Wk19 18	0.063525195968645	0.0672809085681426	9.84499520811921e-06	0	0
Pregnant volunteers	Pregnant volunteers	Wk19	P Wk19 19	0.0665029395296753	0.0866496549741231	2.84637025661505e-05	0	0
Pregnant volunteers	Pregnant volunteers	Wk19	P Wk19 20	0.107198768197088	0.112134847613571	0.000459511376407983	0	0
Pregnant volunteers	Pregnant volunteers	Wk19	P Wk19 21	0.0853619820828667	0.0764555779183439	4.93195294650195e-05	0	0
Pregnant volunteers	Pregnant volunteers	Wk19	P Wk19 22	0.12903555431131	0.110096032202415	0.00089541538510425	0	0
Pregnant volunteers	Pregnant volunteers	Wk19	P Wk19 23	0.116131998880179	0.103979585968948	0.000484533334141923	0	0
Pregnant volunteers	Pregnant volunteers	Wk19	P Wk19 24	0.137968784994401	0.087669062679701	0.000528045940601991	0	0
Pregnant volunteers	Pregnant volunteers	Wk19	P Wk19 25	0.0803990761478164	0.0713585393904543	3.06211969076653e-05	0	0
Pregnant volunteers	Pregnant volunteers	Wk19	P Wk19 26	0.075436170212766	0.0601450546290972	1.31310041200372e-05	0	0
Pregnant volunteers	Pregnant volunteers	Wk19	P Wk19 27	0.0694806830907055	0.0703391316848764	1.63702588490966e-05	0	0
Pregnant volunteers	Pregnant volunteers	Wk19	P Wk19 28	0.0992581187010078	0.0917466935020127	0.000168722564080356	0	0
Pregnant volunteers	Pregnant volunteers	Wk19	P Wk19 29	0.103228443449048	0.0703391316848764	7.8112578579093e-05	0	0
Pregnant volunteers	Pregnant volunteers	Wk19	P Wk19 3	0.0734510078387458	0.0591256469235193	1.11360555691831e-05	0	0
Pregnant volunteers	Pregnant volunteers	Wk19	P Wk19 30	0.147894596864502	0.0958243243243243	0.000946037810005843	0	0
Pregnant volunteers	Pregnant volunteers	Wk19	P Wk19 31	0.189583006718925	0.104998993674526	0.00344914816790293	0	0
Pregnant volunteers	Pregnant volunteers	Wk19	P Wk19 32	0.115139417693169	0.0835914318573893	0.000219187925900462	0	0
Pregnant volunteers	Pregnant volunteers	Wk19	P Wk19 33	0.0686604663014397	0.0641433303605555	1.13311245238945e-05	0	0
Pregnant volunteers	Pregnant volunteers	Wk19	P Wk19 34	0.10570098101669	0.0596261944196713	4.82476701893498e-05	0	0
Pregnant volunteers	Pregnant volunteers	Wk19	P Wk19 35	0.0551090584787871	0.0533022041024334	2.4969032051958e-06	0	0
Pregnant volunteers	Pregnant volunteers	Wk19	P Wk19 36	0.0876324372531533	0.0822118741240922	7.04315540553392e-05	0	0
Pregnant volunteers	Pregnant volunteers	Wk19	P Wk19 37	0.0695638934896165	0.066853611925086	1.37803487884058e-05	0	0
Pregnant volunteers	Pregnant volunteers	Wk19	P Wk19 38	0.121059243215696	0.0840187285004459	0.000271915342829171	0	0
Pregnant volunteers	Pregnant volunteers	Wk19	P Wk19 39	0.102990699452159	0.0975701363230985	0.000241797109531355	0	0
Pregnant volunteers	Pregnant volunteers	Wk19	P Wk19 4	0.136976203807391	0.10296017826337	0.000897589103430282	0	0
Pregnant volunteers	Pregnant volunteers	Wk19	P Wk19 40	0.0849221556886228	0.0885358644413301	8.05300162622371e-05	0	0
Pregnant volunteers	Pregnant volunteers	Wk19	P Wk19 41	0.0740810294305007	0.0686604663014397	1.9383813594287e-05	0	0
Pregnant volunteers	Pregnant volunteers	Wk19	P Wk19 42	0.0505919225379029	0.0578193400433176	2.36475704112893e-06	0	0
Pregnant volunteers	Pregnant volunteers	Wk19	P Wk19 43	0.0451713594088419	0.0469782137851956	7.33713456990692e-07	0	0
Pregnant volunteers	Pregnant volunteers	Wk19	P Wk19 44	0.0795015925595617	0.077694738183208	3.93917068980398e-05	0	0
Pregnant volunteers	Pregnant volunteers	Wk19	P Wk19 45	0.0650467575487323	0.066853611925086	1.05720724591363e-05	0	0
Pregnant volunteers	Pregnant volunteers	Wk19	P Wk19 46	0.0939564275703911	0.094859854758568	0.000152594024939949	0	0
Pregnant volunteers	Pregnant volunteers	Wk19	P Wk19 47	0.12286609759205	0.112024971333928	0.000784137053791032	0	0
Pregnant volunteers	Pregnant volunteers	Wk19	P Wk19 48	0.102990699452159	0.0876324372531533	0.000166374283947954	0	0
Pregnant volunteers	Pregnant volunteers	Wk19	P Wk19 49	0.0813084469359154	0.112024971333928	0.00015387311194315	0	0
Pregnant volunteers	Pregnant volunteers	Wk19	P Wk19 5	0.0933026315789474	0.0693197239792985	4.98141390005147e-05	0	0
Pregnant volunteers	Pregnant volunteers	Wk19	P Wk19 50	0.0632399031723786	0.0578193400433176	5.70608740207979e-06	0	0
Pregnant volunteers	Pregnant volunteers	Wk19	P Wk19 51	0.0677570391132628	0.0505919225379029	4.7065937799351e-06	0	0
Pregnant volunteers	Pregnant volunteers	Wk19	P Wk19 52	0.0795015925595617	0.0740810294305007	3.33727141519913e-05	0	0
Pregnant volunteers	Pregnant volunteers	Wk19	P Wk19 53	0.339688622754491	0.300841253662887	0.82632941838499	1	1
Pregnant volunteers	Pregnant volunteers	Wk19	P Wk19 54	0.0767913109950312	0.0795015925595617	3.72138560015833e-05	0	0
Pregnant volunteers	Pregnant volunteers	Wk19	P Wk19 55	0.70557663396611	0.66853611925086	0.999362434683966	1	1
Pregnant volunteers	Pregnant volunteers	Wk19	P Wk19 56	0.107507835393044	0.077694738183208	0.000129630171011589	0	0
Pregnant volunteers	Pregnant volunteers	Wk19	P Wk19 57	0.114735252898458	0.072274175054147	0.000130284740738012	0	0
Pregnant volunteers	Pregnant volunteers	Wk19	P Wk19 58	0.0632399031723786	0.0587227672314945	6.02257291137942e-06	0	0
Pregnant volunteers	Pregnant volunteers	Wk19	P Wk19 59	0.0478816409733724	0.0415576506561345	6.02607956590173e-07	0	0
Pregnant volunteers	Pregnant volunteers	Wk19	P Wk19 6	0.12705039193729	0.0988825474410581	0.000579813654336269	0	0
Pregnant volunteers	Pregnant volunteers	Wk19	P Wk19 60	0.0785981653713849	0.072274175054147	2.92727886533339e-05	0	0
Pregnant volunteers	Pregnant volunteers	Wk19	P Wk19 61	0.0749844566186775	0.0740810294305007	2.64918487458132e-05	0	0
Pregnant volunteers	Pregnant volunteers	Wk19	P Wk19 62	0.0822118741240922	0.0804050197477386	5.06657565330637e-05	0	0
Pregnant volunteers	Pregnant volunteers	Wk19	P Wk19 63	0.0966667091349216	0.0966667091349216	0.000182304116685526	0	0
Pregnant volunteers	Pregnant volunteers	Wk19	P Wk19 64	0.0749844566186775	0.0804050197477386	3.52347967933486e-05	0	0
Pregnant volunteers	Pregnant volunteers	Wk19	P Wk19 65	0.148162058861001	0.110218116957574	0.00154914379325559	0	0
Pregnant volunteers	Pregnant volunteers	Wk19	P Wk19 66	0.0813084469359154	0.061433048796025	1.90041368864358e-05	0	0
Pregnant volunteers	Pregnant volunteers	Wk19	P Wk19 67	0.0605296216078481	0.0442679322206651	1.89417743540199e-06	0	0
Pregnant volunteers	Pregnant volunteers	Wk19	P Wk19 68	0.0858255828767996	0.0849221556886228	7.26261641877392e-05	0	0
Pregnant volunteers	Pregnant volunteers	Wk19	P Wk19 69	0.141838068543764	0.109314689769397	0.00126796884436677	0	0
Pregnant volunteers	Pregnant volunteers	Wk19	P Wk19 7	0.216382698768197	0.116212478435883	0.00819692466927817	0	0
Pregnant volunteers	Pregnant volunteers	Wk19	P Wk19 70	0.814891323735508	0.840187285004459	0.999836908928607	1	1
Pregnant volunteers	Pregnant volunteers	Wk19	P Wk19 71	0.0795015925595617	0.0903427188176838	6.65948832449526e-05	0	0
Pregnant volunteers	Pregnant volunteers	Wk19	P Wk19 72	0.0623364759842018	0.0767913109950312	1.44793651026265e-05	0	0
Pregnant volunteers	Pregnant volunteers	Wk19	P Wk19 73	0.061433048796025	0.056012485666964	4.55655083364537e-06	0	0
Pregnant volunteers	Pregnant volunteers	Wk19	P Wk19 74	0.0569159128551408	0.0533022041024334	2.83601857914428e-06	0	0
Pregnant volunteers	Pregnant volunteers	Wk19	P Wk19 75	0.0578193400433176	0.0433645050324882	1.47132018685214e-06	0	0
Pregnant volunteers	Pregnant volunteers	Wk19	P Wk19 76	0.0894392916295069	0.0740810294305007	5.3125163778145e-05	0	0
Pregnant volunteers	Pregnant volunteers	Wk19	P Wk19 77	0.0605296216078481	0.0569159128551408	4.54392937832004e-06	0	0
Pregnant volunteers	Pregnant volunteers	Wk19	P Wk19 78	0.35414345776532	0.28006242833482	0.810841335435979	1	1
Pregnant volunteers	Pregnant volunteers	Wk19	P Wk19 79	0.108411262581221	0.0894392916295069	0.000218694415519725	0	0
Pregnant volunteers	Pregnant volunteers	Wk19	P Wk19 8	0.105213605823068	0.0774749856239218	0.000117883257959197	0	0
Pregnant volunteers	Pregnant volunteers	Wk19	P Wk19 80	0.0767913109950312	0.0740810294305007	2.91025274389289e-05	0	0
Pregnant volunteers	Pregnant volunteers	Wk19	P Wk19 81	0.066853611925086	0.0596261944196713	7.90923975635405e-06	0	0
Pregnant volunteers	Pregnant volunteers	Wk19	P Wk19 82	0.720934896165117	0.8112776149828	0.99970126876299	1	1
Pregnant volunteers	Pregnant volunteers	Wk19	P Wk19 83	0.0632399031723786	0.0514953497260798	3.81232983642787e-06	0	0
Pregnant volunteers	Pregnant volunteers	Wk19	P Wk19 84	0.0939564275703911	0.077694738183208	7.61672888115464e-05	0	0
Pregnant volunteers	Pregnant volunteers	Wk19	P Wk19 85	0.0984735635112753	0.0695638934896165	6.23924909354813e-05	0	0
Pregnant volunteers	Pregnant volunteers	Wk19	P Wk19 86	0.0966667091349216	0.0903427188176838	0.00014405319282779	0	0
Pregnant volunteers	Pregnant volunteers	Wk19	P Wk19 87	0.0885358644413301	0.0921495731940374	0.00010911094870686	0	0
Pregnant volunteers	Pregnant volunteers	Wk19	P Wk19 88	0.0785981653713849	0.0804050197477386	4.24284858721591e-05	0	0
Pregnant volunteers	Pregnant volunteers	Wk19	P Wk19 89	0.0740810294305007	0.0677570391132628	1.85102310990559e-05	0	0
Pregnant volunteers	Pregnant volunteers	Wk19	P Wk19 9	0.0803990761478164	0.0723779470960322	3.21713614436225e-05	0	0
Pregnant volunteers	Pregnant volunteers	Wk19	P Wk19 90	0.514953497260797	0.335171486813607	0.976648778360843	1	1
Pregnant volunteers	Pregnant volunteers	Wk19	P Wk19 91	0.0496884953497261	0.0478816409733724	1.14216186669625e-06	0	0
Pregnant volunteers	Pregnant volunteers	Wk19	P Wk19 92	0.0912461460058606	0.0975701363230985	0.000149953382509453	0	0
Pregnant volunteers	Pregnant volunteers	Wk19	P Wk19 93	0.0713707478659702	0.0605296216078481	1.078853615194e-05	0	0
Pregnant volunteers	Pregnant volunteers	Wk19	P Wk19 94	0.660405274557268	0.352336603388967	0.992407792948464	1	1
Pregnant volunteers	Pregnant volunteers	Wk19	P Wk19 95	0.0930530003822143	0.0858255828767996	0.000103676253134234	0	0
Pregnant volunteers	Pregnant volunteers	Wk19	P Wk19 96	0.0804050197477386	0.0903427188176838	6.96321899003595e-05	0	0
Pregnant volunteers	Pregnant volunteers	Wk19	P Wk19 97	0.0623364759842018	0.066853611925086	8.93712488919674e-06	0	0
Pregnant volunteers	Pregnant volunteers	Wk19	P Wk19 98	0.0813084469359154	0.0695638934896165	2.92947718047998e-05	0	0
Pregnant volunteers	Pregnant volunteers	Wk19	P Wk19 99	0.0406542234679577	0.0460747865970187	4.52413657092698e-07	0	0
Pregnant volunteers	Pregnant volunteers	Wk20	P Wk20 1	0.0853619820828667	0.0611644623346751	2.26791152513339e-05	0	0
Pregnant volunteers	Pregnant volunteers	Wk20	P Wk20 10	0.075436170212766	0.0570868315123634	1.09493822199047e-05	0	0
Pregnant volunteers	Pregnant volunteers	Wk20	P Wk20 100	0.0911112185686654	0.0786757603446025	7.04739914760279e-05	0	0
Pregnant volunteers	Pregnant volunteers	Wk20	P Wk20 11	0.0615400335946249	0.0550480161012076	4.31872952055823e-06	0	0
Pregnant volunteers	Pregnant volunteers	Wk20	P Wk20 12	0.0853619820828667	0.087669062679701	7.94214678511154e-05	0	0
Pregnant volunteers	Pregnant volunteers	Wk20	P Wk20 13	0.076428751399776	0.0652420931569868	1.83529968129093e-05	0	0
Pregnant volunteers	Pregnant volunteers	Wk20	P Wk20 14	0.101243281075028	0.0958243243243243	0.000212245603878024	0	0
Pregnant volunteers	Pregnant volunteers	Wk20	P Wk20 15	0.119109742441209	0.114173663024727	0.00074118398916444	0	0
Pregnant volunteers	Pregnant volunteers	Wk20	P Wk20 16	0.0873471444568869	0.0866496549741231	8.34952422227866e-05	0	0
Pregnant volunteers	Pregnant volunteers	Wk20	P Wk20 17	0.0615400335946249	0.0611644623346751	6.23261440363399e-06	0	0
Pregnant volunteers	Pregnant volunteers	Wk20	P Wk20 18	0.0843694008958567	0.0550480161012076	1.50060122943718e-05	0	0
Pregnant volunteers	Pregnant volunteers	Wk20	P Wk20 19	0.0734510078387458	0.0540286083956297	8.13610006944465e-06	0	0
Pregnant volunteers	Pregnant volunteers	Wk20	P Wk20 2	0.0674955207166853	0.0570868315123634	7.05844472675965e-06	0	0
Pregnant volunteers	Pregnant volunteers	Wk20	P Wk20 20	0.0903248880179171	0.0815526164462335	7.71733752873429e-05	0	0
Pregnant volunteers	Pregnant volunteers	Wk20	P Wk20 21	0.105213605823068	0.0856302472685452	0.000167011320469211	0	0
Pregnant volunteers	Pregnant volunteers	Wk20	P Wk20 22	0.114146836506159	0.0897078780908568	0.000270837919122394	0	0
Pregnant volunteers	Pregnant volunteers	Wk20	P Wk20 23	0.119109742441209	0.0937855089131685	0.000373937665221213	0	0
Pregnant volunteers	Pregnant volunteers	Wk20	P Wk20 24	0.0923100503919373	0.075436170212766	6.41008495874674e-05	0	0
Pregnant volunteers	Pregnant volunteers	Wk20	P Wk20 25	0.0734510078387458	0.0601450546290972	1.18189619478515e-05	0	0
Pregnant volunteers	Pregnant volunteers	Wk20	P Wk20 26	0.0744435890257559	0.0611644623346751	1.32130928506835e-05	0	0
Pregnant volunteers	Pregnant volunteers	Wk20	P Wk20 27	0.0585622900335946	0.0489315698677401	2.35629265871173e-06	0	0
Pregnant volunteers	Pregnant volunteers	Wk20	P Wk20 28	0.0952877939529675	0.099901955146636	0.000193167699037445	0	0
Pregnant volunteers	Pregnant volunteers	Wk20	P Wk20 29	0.0893323068309071	0.0733973548016101	5.11953399662258e-05	0	0
Pregnant volunteers	Pregnant volunteers	Wk20	P Wk20 3	0.0863545632698768	0.0489315698677401	1.09154114881216e-05	0	0
Pregnant volunteers	Pregnant volunteers	Wk20	P Wk20 30	0.109183930571109	0.101940770557792	0.000354589814426605	0	0
Pregnant volunteers	Pregnant volunteers	Wk20	P Wk20 31	0.136976203807391	0.113154255319149	0.00124603831685247	0	0
Pregnant volunteers	Pregnant volunteers	Wk20	P Wk20 32	0.103228443449048	0.0958243243243243	0.000229146994218308	0	0
Pregnant volunteers	Pregnant volunteers	Wk20	P Wk20 33	0.076428751399776	0.0733973548016101	2.76566102496156e-05	0	0
Pregnant volunteers	Pregnant volunteers	Wk20	P Wk20 34	0.0853619820828667	0.0642226854514089	2.68780772466615e-05	0	0
Pregnant volunteers	Pregnant volunteers	Wk20	P Wk20 35	0.0774213325867861	0.0570868315123634	1.21316723129539e-05	0	0
Pregnant volunteers	Pregnant volunteers	Wk20	P Wk20 36	0.088339725643897	0.0886884703852789	9.46652570893441e-05	0	0
Pregnant volunteers	Pregnant volunteers	Wk20	P Wk20 37	0.0784139137737962	0.0683003162737205	2.38194679678116e-05	0	0
Pregnant volunteers	Pregnant volunteers	Wk20	P Wk20 38	0.109183930571109	0.0978631397354802	0.000307638027882436	0	0
Pregnant volunteers	Pregnant volunteers	Wk20	P Wk20 39	0.107198768197088	0.0978631397354802	0.000286154864303646	0	0
Pregnant volunteers	Pregnant volunteers	Wk20	P Wk20 4	0.0913174692049272	0.113154255319149	0.000251925046871633	0	0
Pregnant volunteers	Pregnant volunteers	Wk20	P Wk20 40	0.113154255319149	0.0917466935020127	0.000282948428338198	0	0
Pregnant volunteers	Pregnant volunteers	Wk20	P Wk20 41	0.0625326147816349	0.0683003162737205	9.74889966937065e-06	0	0
Pregnant volunteers	Pregnant volunteers	Wk20	P Wk20 42	0.0674955207166853	0.0591256469235193	7.97572000954538e-06	0	0
Pregnant volunteers	Pregnant volunteers	Wk20	P Wk20 43	0.0575697088465846	0.0509703852788959	2.53892349055818e-06	0	0
Pregnant volunteers	Pregnant volunteers	Wk20	P Wk20 44	0.088339725643897	0.0846108395629672	8.03585587690339e-05	0	0
Pregnant volunteers	Pregnant volunteers	Wk20	P Wk20 45	0.0833768197088466	0.0672809085681426	2.88004416236221e-05	0	0
Pregnant volunteers	Pregnant volunteers	Wk20	P Wk20 46	0.114146836506159	0.0907272857964347	0.000281699526170794	0	0
Pregnant volunteers	Pregnant volunteers	Wk20	P Wk20 47	0.0962803751399776	0.0886884703852789	0.000132960515251026	0	0
Pregnant volunteers	Pregnant volunteers	Wk20	P Wk20 48	0.103228443449048	0.0774749856239218	0.000109346159886782	0	0
Pregnant volunteers	Pregnant volunteers	Wk20	P Wk20 49	0.12903555431131	0.062183870040253	0.000122714707612165	0	0
Pregnant volunteers	Pregnant volunteers	Wk20	P Wk20 5	0.0794064949608063	0.099901955146636	9.40698778987839e-05	0	0
Pregnant volunteers	Pregnant volunteers	Wk20	P Wk20 50	0.0903248880179171	0.0968437320299022	0.000140367906892927	0	0
Pregnant volunteers	Pregnant volunteers	Wk20	P Wk20 51	0.0655103583426652	0.0540286083956297	5.17934726423919e-06	0	0
Pregnant volunteers	Pregnant volunteers	Wk20	P Wk20 52	0.110176511758119	0.113154255319149	0.000528315338955726	0	0
Pregnant volunteers	Pregnant volunteers	Wk20	P Wk20 53	0.106206187010078	0.0784943933294997	0.000128028692483854	0	0
Pregnant volunteers	Pregnant volunteers	Wk20	P Wk20 54	0.117124580067189	0.116212478435883	0.000737698167274119	0	0
Pregnant volunteers	Pregnant volunteers	Wk20	P Wk20 55	0.161790733482643	0.140678263369753	0.00509131690540592	0	0
Pregnant volunteers	Pregnant volunteers	Wk20	P Wk20 56	0.0933026315789474	0.0988825474410581	0.000171534189567675	0	0
Pregnant volunteers	Pregnant volunteers	Wk20	P Wk20 57	0.50720898656215	0.505626221966648	0.993863200686324	1	1
Pregnant volunteers	Pregnant volunteers	Wk20	P Wk20 58	0.0645177771556551	0.0591256469235193	6.67447426716539e-06	0	0
Pregnant volunteers	Pregnant volunteers	Wk20	P Wk20 59	0.963796332586786	0.977611989649224	0.999950369848061	1	1
Pregnant volunteers	Pregnant volunteers	Wk20	P Wk20 6	0.102235862262038	0.100921362852214	0.000264170477056567	0	0
Pregnant volunteers	Pregnant volunteers	Wk20	P Wk20 60	0.108191349384099	0.0897078780908568	0.000219225006639377	0	0
Pregnant volunteers	Pregnant volunteers	Wk20	P Wk20 61	0.0813916573348264	0.0642226854514089	2.2271486648795e-05	0	0
Pregnant volunteers	Pregnant volunteers	Wk20	P Wk20 62	0.107198768197088	0.0897078780908568	0.000211395610647562	0	0
Pregnant volunteers	Pregnant volunteers	Wk20	P Wk20 63	0.110176511758119	0.0958243243243243	0.000296298800866738	0	0
Pregnant volunteers	Pregnant volunteers	Wk20	P Wk20 64	0.112161674132139	0.0764555779183439	0.000144888360817837	0	0
Pregnant volunteers	Pregnant volunteers	Wk20	P Wk20 65	0.0873471444568869	0.099901955146636	0.000137028832745469	0	0
Pregnant volunteers	Pregnant volunteers	Wk20	P Wk20 66	0.0813916573348264	0.0652420931569868	2.3526712742028e-05	0	0
Pregnant volunteers	Pregnant volunteers	Wk20	P Wk20 67	0.422839585666293	0.49950977573318	0.987051293673442	1	1
Pregnant volunteers	Pregnant volunteers	Wk20	P Wk20 68	0.117124580067189	0.12232892466935	0.000881686440813837	0	0
Pregnant volunteers	Pregnant volunteers	Wk20	P Wk20 69	0.0803990761478164	0.0764555779183439	3.89349162689956e-05	0	0
Pregnant volunteers	Pregnant volunteers	Wk20	P Wk20 7	0.106206187010078	0.107037809085681	0.000376770801359713	0	0
Pregnant volunteers	Pregnant volunteers	Wk20	P Wk20 70	0.601504199328108	0.398588412880966	0.992848309829824	1	1
Pregnant volunteers	Pregnant volunteers	Wk20	P Wk20 71	0.135983622620381	0.117231886141461	0.0013692637032789	0	0
Pregnant volunteers	Pregnant volunteers	Wk20	P Wk20 72	0.102235862262038	0.111115439907993	0.000369232253203054	0	0
Pregnant volunteers	Pregnant volunteers	Wk20	P Wk20 73	0.0744435890257559	0.0693197239792985	2.04295001143828e-05	0	0
Pregnant volunteers	Pregnant volunteers	Wk20	P Wk20 74	0.0655103583426652	0.0611644623346751	7.97724518314391e-06	0	0
Pregnant volunteers	Pregnant volunteers	Wk20	P Wk20 75	0.063525195968645	0.0581062392179413	5.90934606681248e-06	0	0
Pregnant volunteers	Pregnant volunteers	Wk20	P Wk20 76	0.106206187010078	0.0927661012075906	0.000228993158955506	0	0
Pregnant volunteers	Pregnant volunteers	Wk20	P Wk20 77	0.597533874580067	0.510723260494537	0.996877876275907	1	1
Pregnant volunteers	Pregnant volunteers	Wk20	P Wk20 78	0.139953947368421	0.101940770557792	0.000943759788199528	0	0
Pregnant volunteers	Pregnant volunteers	Wk20	P Wk20 79	0.13002813549832	0.10296017826337	0.000731101332741779	0	0
Pregnant volunteers	Pregnant volunteers	Wk20	P Wk20 8	0.387106662933931	0.0866496549741231	0.0281206741401344	0	0
Pregnant volunteers	Pregnant volunteers	Wk20	P Wk20 80	0.110176511758119	0.0886884703852789	0.000226346667786242	0	0
Pregnant volunteers	Pregnant volunteers	Wk20	P Wk20 81	0.0607408123791103	0.0481310533872863	2.56982996027499e-06	0	0
Pregnant volunteers	Pregnant volunteers	Wk20	P Wk20 82	0.0675986460348163	0.0546102336509594	6.08502282312129e-06	0	0
Pregnant volunteers	Pregnant volunteers	Wk20	P Wk20 83	0.0764158607350097	0.0435030674846626	4.47316448459745e-06	0	0
Pregnant volunteers	Pregnant volunteers	Wk20	P Wk20 84	0.0891518375241779	0.0833037462472262	7.89187385078496e-05	0	0
Pregnant volunteers	Pregnant volunteers	Wk20	P Wk20 85	0.082294003868472	0.0657173998172562	2.52021671609537e-05	0	0
Pregnant volunteers	Pregnant volunteers	Wk20	P Wk20 86	0.0989487427466151	0.0860805377888004	0.000133492911060299	0	0
Pregnant volunteers	Pregnant volunteers	Wk20	P Wk20 87	0.491804642166344	0.308223861114737	0.963526392602976	1	1
Pregnant volunteers	Pregnant volunteers	Wk20	P Wk20 88	0.0940502901353965	0.0758989688030283	7.04896867292916e-05	0	0
Pregnant volunteers	Pregnant volunteers	Wk20	P Wk20 89	0.0646595744680851	0.0499822477483357	3.75106689448623e-06	0	0
Pregnant volunteers	Pregnant volunteers	Wk20	P Wk20 9	0.0823842385218365	0.0601450546290972	1.85927359632743e-05	0	0
Pregnant volunteers	Pregnant volunteers	Wk20	P Wk20 90	0.0920909090909091	0.0527590392899099	1.82883227987651e-05	0	0
Pregnant volunteers	Pregnant volunteers	Wk20	P Wk20 91	0.111684719535783	0.0481310533872863	2.84481801506309e-05	0	0
Pregnant volunteers	Pregnant volunteers	Wk20	P Wk20 92	0.0813143133462283	0.0675685941783057	2.64795428976949e-05	0	0
Pregnant volunteers	Pregnant volunteers	Wk20	P Wk20 93	0.0969893617021277	0.0620150110951573	3.9393283119582e-05	0	0
Pregnant volunteers	Pregnant volunteers	Wk20	P Wk20 94	0.106786266924565	0.0860805377888004	0.000180343641547911	0	0
Pregnant volunteers	Pregnant volunteers	Wk20	P Wk20 95	0.125400386847195	0.0925597180524736	0.000437606381663602	0	0
Pregnant volunteers	Pregnant volunteers	Wk20	P Wk20 96	0.0950299806576402	0.0749733716225036	7.03619549250469e-05	0	0
Pregnant volunteers	Pregnant volunteers	Wk20	P Wk20 97	0.082294003868472	0.0536846364704347	1.24636730729488e-05	0	0
Pregnant volunteers	Pregnant volunteers	Wk20	P Wk20 98	0.0597611218568665	0.0499822477483357	2.74849296139079e-06	0	0
Pregnant volunteers	Pregnant volunteers	Wk20	P Wk20 99	0.075436170212766	0.0398006787625636	3.11886704862374e-06	0	0
Pregnant volunteers	Pregnant volunteers	Wk21	P Wk21 1	0.557443907156673	0.411890745333507	0.991411498730877	1	1
Pregnant volunteers	Pregnant volunteers	Wk21	P Wk21 10	0.0695580270793037	0.0546102336509594	6.8115735238905e-06	0	0
Pregnant volunteers	Pregnant volunteers	Wk21	P Wk21 100	0.120697872340426	0.101495938104449	0.00051862057932042	0	0
Pregnant volunteers	Pregnant volunteers	Wk21	P Wk21 11	0.816082205029014	0.647918026367315	0.999599450491451	1	1
Pregnant volunteers	Pregnant volunteers	Wk21	P Wk21 12	0.106786266924565	0.0749733716225036	0.000111496993606021	0	0
Pregnant volunteers	Pregnant volunteers	Wk21	P Wk21 13	0.082294003868472	0.0620150110951573	2.05948770338749e-05	0	0
Pregnant volunteers	Pregnant volunteers	Wk21	P Wk21 14	0.122461315280464	0.0916341208719489	0.000384833646729365	0	0
Pregnant volunteers	Pregnant volunteers	Wk21	P Wk21 15	0.136176982591876	0.0999644954966715	0.000791569977118456	0	0
Pregnant volunteers	Pregnant volunteers	Wk21	P Wk21 16	0.108745647969052	0.0786757603446025	0.000141675589244777	0	0
Pregnant volunteers	Pregnant volunteers	Wk21	P Wk21 17	0.0803346228239845	0.0610894139146326	1.77709346743105e-05	0	0
Pregnant volunteers	Pregnant volunteers	Wk21	P Wk21 18	0.0636798839458414	0.0499822477483357	3.53167407429744e-06	0	0
Pregnant volunteers	Pregnant volunteers	Wk21	P Wk21 19	0.0783752417794971	0.0379494844015142	3.07258863579962e-06	0	0
Pregnant volunteers	Pregnant volunteers	Wk21	P Wk21 2	0.0636798839458414	0.0518334421093852	4.00840702602379e-06	0	0
Pregnant volunteers	Pregnant volunteers	Wk21	P Wk21 20	0.117562862669246	0.0786757603446025	0.000192711252293613	0	0
Pregnant volunteers	Pregnant volunteers	Wk21	P Wk21 21	0.0881721470019342	0.0610894139146326	2.56623598160477e-05	0	0
Pregnant volunteers	Pregnant volunteers	Wk21	P Wk21 22	0.114623791102515	0.0870061349693252	0.00024753590974109	0	0
Pregnant volunteers	Pregnant volunteers	Wk21	P Wk21 23	0.117562862669246	0.0934853152329983	0.000351204895012519	0	0
Pregnant volunteers	Pregnant volunteers	Wk21	P Wk21 24	0.103847195357834	0.0777501631640778	0.000113346117824544	0	0
Pregnant volunteers	Pregnant volunteers	Wk21	P Wk21 25	0.0920909090909091	0.0620150110951573	3.2105555926365e-05	0	0
Pregnant volunteers	Pregnant volunteers	Wk21	P Wk21 26	0.12148162475822	0.0564614280120089	6.91110490269047e-05	0	0
Pregnant volunteers	Pregnant volunteers	Wk21	P Wk21 27	0.0666189555125725	0.0416518731236131	2.2369011740131e-06	0	0
Pregnant volunteers	Pregnant volunteers	Wk21	P Wk21 28	0.555484526112186	0.266571987991124	0.9626839702755	1	1
Pregnant volunteers	Pregnant volunteers	Wk21	P Wk21 29	0.0960096711798839	0.0694197885393552	5.60481090766674e-05	0	0
Pregnant volunteers	Pregnant volunteers	Wk21	P Wk21 3	0.0773955512572534	0.0407262759430884	3.73869407688243e-06	0	0
Pregnant volunteers	Pregnant volunteers	Wk21	P Wk21 30	0.149892649903288	0.0999644954966715	0.00115529356253552	0	0
Pregnant volunteers	Pregnant volunteers	Wk21	P Wk21 31	0.122461315280464	0.100890092677196	0.000537832056699654	0	0
Pregnant volunteers	Pregnant volunteers	Wk21	P Wk21 32	0.107765957446809	0.0814525518861768	0.000154247201399123	0	0
Pregnant volunteers	Pregnant volunteers	Wk21	P Wk21 33	0.0950299806576402	0.0758989688030283	7.34325939288352e-05	0	0
Pregnant volunteers	Pregnant volunteers	Wk21	P Wk21 34	0.0705377176015474	0.0546102336509594	7.19821756228756e-06	0	0
Pregnant volunteers	Pregnant volunteers	Wk21	P Wk21 35	0.0813143133462283	0.0472054562067615	7.59688845280993e-06	0	0
Pregnant volunteers	Pregnant volunteers	Wk21	P Wk21 36	0.0940502901353965	0.0814525518861768	9.01341829006035e-05	0	0
Pregnant volunteers	Pregnant volunteers	Wk21	P Wk21 37	0.0646595744680851	0.0610894139146326	7.54373124139951e-06	0	0
Pregnant volunteers	Pregnant volunteers	Wk21	P Wk21 38	0.113644100580271	0.0934853152329983	0.000307240408389403	0	0
Pregnant volunteers	Pregnant volunteers	Wk21	P Wk21 39	0.814122823984526	0.536846364704347	0.999222315129898	1	1
Pregnant volunteers	Pregnant volunteers	Wk21	P Wk21 4	0.100908123791103	0.0786757603446025	0.000105460088965838	0	0
Pregnant volunteers	Pregnant volunteers	Wk21	P Wk21 40	0.124420696324952	0.0749733716225036	0.000203802153832851	0	0
Pregnant volunteers	Pregnant volunteers	Wk21	P Wk21 41	0.06857833655706	0.0583126223730584	8.09316104144475e-06	0	0
Pregnant volunteers	Pregnant volunteers	Wk21	P Wk21 42	0.23218665377176	0.0536846364704347	0.000746871667842191	0	0
Pregnant volunteers	Pregnant volunteers	Wk21	P Wk21 43	0.175364603481625	0.0435030674846626	0.000118745967381057	0	0
Pregnant volunteers	Pregnant volunteers	Wk21	P Wk21 44	0.0979690522243714	0.0879317321498499	0.000138219390258713	0	0
Pregnant volunteers	Pregnant volunteers	Wk21	P Wk21 45	0.0744564796905222	0.0694197885393552	2.05463961102659e-05	0	0
Pregnant volunteers	Pregnant volunteers	Wk21	P Wk21 46	0.139116054158607	0.100890092677196	0.000889095775066363	0	0
Pregnant volunteers	Pregnant volunteers	Wk21	P Wk21 47	0.15577079303675	0.102741287038246	0.00147838381976484	0	0
Pregnant volunteers	Pregnant volunteers	Wk21	P Wk21 48	0.0999284332688588	0.0870061349693252	0.000144049605462775	0	0
Pregnant volunteers	Pregnant volunteers	Wk21	P Wk21 49	0.0901315280464217	0.0721965800809294	5.00678228007035e-05	0	0
Pregnant volunteers	Pregnant volunteers	Wk21	P Wk21 5	0.526093810444874	0.409113953791933	0.989003667078155	1	1
Pregnant volunteers	Pregnant volunteers	Wk21	P Wk21 50	0.0871924564796905	0.0564614280120089	1.86647644024873e-05	0	0
Pregnant volunteers	Pregnant volunteers	Wk21	P Wk21 51	0.0627001934235977	0.0435030674846626	2.04864517261427e-06	0	0
Pregnant volunteers	Pregnant volunteers	Wk21	P Wk21 52	0.908173114119923	0.684941913588305	0.999783485733044	1	1
Pregnant volunteers	Pregnant volunteers	Wk21	P Wk21 53	0.0783752417794971	0.0694197885393552	2.51575473143584e-05	0	0
Pregnant volunteers	Pregnant volunteers	Wk21	P Wk21 54	0.12931914893617	0.100890092677196	0.000666727738352522	0	0
Pregnant volunteers	Pregnant volunteers	Wk21	P Wk21 55	0.125400386847195	0.110146064482444	0.000801313761513012	0	0
Pregnant volunteers	Pregnant volunteers	Wk21	P Wk21 56	0.0969893617021277	0.0953365095940478	0.000176020243233274	0	0
Pregnant volunteers	Pregnant volunteers	Wk21	P Wk21 57	0.0625042553191489	0.0585201805286912	5.68194432465363e-06	0	0
Pregnant volunteers	Pregnant volunteers	Wk21	P Wk21 58	0.075436170212766	0.0585201805286912	1.19367520156621e-05	0	0
Pregnant volunteers	Pregnant volunteers	Wk21	P Wk21 59	0.0657372340425532	0.0347463571889104	1.12902758075961e-06	0	0
Pregnant volunteers	Pregnant volunteers	Wk21	P Wk21 6	0.118542553191489	0.0944109124135231	0.000375547140457576	0	0
Pregnant volunteers	Pregnant volunteers	Wk21	P Wk21 60	0.0969893617021276	0.0704070921985816	6.12795403657219e-05	0	0
Pregnant volunteers	Pregnant volunteers	Wk21	P Wk21 61	0.0840574468085106	0.0630920696324952	2.37761523784186e-05	0	0
Pregnant volunteers	Pregnant volunteers	Wk21	P Wk21 62	0.1013	0.0804652482269504	0.00011580616782503	0	0
Pregnant volunteers	Pregnant volunteers	Wk21	P Wk21 63	0.177813829787234	0.174646163765313	0.0153694737236113	0	0
Pregnant volunteers	Pregnant volunteers	Wk21	P Wk21 64	0.089445744680851	0.0822940038684719	7.66274115504009e-05	0	0
Pregnant volunteers	Pregnant volunteers	Wk21	P Wk21 65	0.0829797872340425	0.0704070921985816	3.31045771532201e-05	0	0
Pregnant volunteers	Pregnant volunteers	Wk21	P Wk21 66	0.089445744680851	0.0649208252740168	3.35627063879906e-05	0	0
Pregnant volunteers	Pregnant volunteers	Wk21	P Wk21 67	0.0668148936170213	0.0393182462927144	1.85138938679774e-06	0	0
Pregnant volunteers	Pregnant volunteers	Wk21	P Wk21 68	0.873981914893617	0.744303546099291	0.999811364811851	1	1
Pregnant volunteers	Pregnant volunteers	Wk21	P Wk21 69	0.088368085106383	0.0704070921985816	4.24364155507395e-05	0	0
Pregnant volunteers	Pregnant volunteers	Wk21	P Wk21 7	0.104826885880077	0.0925597180524736	0.000215802024400606	0	0
Pregnant volunteers	Pregnant volunteers	Wk21	P Wk21 70	0.107507835393044	0.101183845075806	0.000325057783769108	0	0
Pregnant volunteers	Pregnant volunteers	Wk21	P Wk21 71	0.109314689769397	0.101183845075806	0.000347148407057008	0	0
Pregnant volunteers	Pregnant volunteers	Wk21	P Wk21 72	0.0775914893617021	0.06857833655706	2.31739109380347e-05	0	0
Pregnant volunteers	Pregnant volunteers	Wk21	P Wk21 73	0.0678925531914894	0.0630920696324952	1.0233031331075e-05	0	0
Pregnant volunteers	Pregnant volunteers	Wk21	P Wk21 74	0.0862127659574468	0.0621776918117344	2.49729712754609e-05	0	0
Pregnant volunteers	Pregnant volunteers	Wk21	P Wk21 75	0.0700478723404255	0.0429757575757576	3.04091500225034e-06	0	0
Pregnant volunteers	Pregnant volunteers	Wk21	P Wk21 76	0.0916010638297872	0.0704070921985816	4.89028881426879e-05	0	0
Pregnant volunteers	Pregnant volunteers	Wk21	P Wk21 77	0.0668148936170213	0.0566914248871696	6.61947903007887e-06	0	0
Pregnant volunteers	Pregnant volunteers	Wk21	P Wk21 78	0.112076595744681	0.0713214700193424	0.00011340962566059	0	0
Pregnant volunteers	Pregnant volunteers	Wk21	P Wk21 79	0.12393085106383	0.0786364925854288	0.000236891112173472	0	0
Pregnant volunteers	Pregnant volunteers	Wk21	P Wk21 8	0.0901315280464217	0.0777501631640778	6.48044407184912e-05	0	0
Pregnant volunteers	Pregnant volunteers	Wk21	P Wk21 80	0.0732808510638298	0.0694927143778208	1.93659605152718e-05	0	0
Pregnant volunteers	Pregnant volunteers	Wk21	P Wk21 81	0.213376595744681	0.199334364925854	0.0467817082030927	1	0
Pregnant volunteers	Pregnant volunteers	Wk21	P Wk21 82	0.0581936170212766	0.0493764023210832	2.37184671908475e-06	0	0
Pregnant volunteers	Pregnant volunteers	Wk21	P Wk21 83	0.075436170212766	0.0384038684719536	2.75407743044465e-06	0	0
Pregnant volunteers	Pregnant volunteers	Wk21	P Wk21 84	0.139018085106383	0.0758933591231464	0.000329403387626873	0	0
Pregnant volunteers	Pregnant volunteers	Wk21	P Wk21 85	0.136862765957447	0.0603489361702128	0.000139493080711441	0	0
Pregnant volunteers	Pregnant volunteers	Wk21	P Wk21 86	0.0926787234042553	0.0740646034816248	6.10877326682192e-05	0	0
Pregnant volunteers	Pregnant volunteers	Wk21	P Wk21 87	0.112076595744681	0.0850371373307544	0.000209185436237299	0	0
Pregnant volunteers	Pregnant volunteers	Wk21	P Wk21 88	0.076513829787234	0.073150225660864	2.74540632118625e-05	0	0
Pregnant volunteers	Pregnant volunteers	Wk21	P Wk21 89	0.143328723404255	0.077722114764668	0.000403663492634495	0	0
Pregnant volunteers	Pregnant volunteers	Wk21	P Wk21 9	0.0979690522243714	0.062940608275682	4.31569775101726e-05	0	0
Pregnant volunteers	Pregnant volunteers	Wk21	P Wk21 90	0.0797468085106383	0.0740646034816248	3.37548071320248e-05	0	0
Pregnant volunteers	Pregnant volunteers	Wk21	P Wk21 91	0.0872904255319149	0.0448045132172792	8.38078420489774e-06	0	0
Pregnant volunteers	Pregnant volunteers	Wk21	P Wk21 92	0.105610638297872	0.073150225660864	9.79651518070457e-05	0	0
Pregnant volunteers	Pregnant volunteers	Wk21	P Wk21 93	0.089445744680851	0.0585201805286912	2.33837633691891e-05	0	0
Pregnant volunteers	Pregnant volunteers	Wk21	P Wk21 94	0.480636170212766	0.335576660219213	0.969896575292788	1	1
Pregnant volunteers	Pregnant volunteers	Wk21	P Wk21 95	0.089445744680851	0.0786364925854288	6.54108996791526e-05	0	0
Pregnant volunteers	Pregnant volunteers	Wk21	P Wk21 96	0.0808244680851064	0.0667495809155384	2.47806434336417e-05	0	0
Pregnant volunteers	Pregnant volunteers	Wk21	P Wk21 97	0.075436170212766	0.0667495809155384	1.88728334575838e-05	0	0
Pregnant volunteers	Pregnant volunteers	Wk21	P Wk21 98	0.0657372340425532	0.059434558349452	7.31808690718205e-06	0	0
Pregnant volunteers	Pregnant volunteers	Wk21	P Wk21 99	0.734963829787234	0.73150225660864	0.99960310777239	1	1
Pregnant volunteers	Pregnant volunteers	Wk19	p Wk19 2	0.0694806830907055	0.0611644623346751	1.0062980246861e-05	0	0
200702	Pregnant volunteers	Wk22	P Wk22 1	0.130298839458414	0.0707214095744681	0.00019955772752005	0	0
200702	Pregnant volunteers	Wk22	P Wk22 10	0.077722114764668	0.0683640292553192	2.3075464350597e-05	0	0
200702	Pregnant volunteers	Wk22	P Wk22 100	0.0846108395629672	0.087836636549111	7.72102281297317e-05	0	0
200702	Pregnant volunteers	Wk22	P Wk22 11	0.0914377820760799	0.0836870013297872	8.86169998815527e-05	0	0
200702	Pregnant volunteers	Wk22	P Wk22 12	0.0948666989039329	0.0942952127659574	0.000155251985023202	0	0
200702	Pregnant volunteers	Wk22	P Wk22 13	0.077722114764668	0.0719000997340426	2.75044667863988e-05	0	0
200702	Pregnant volunteers	Wk22	P Wk22 14	0.131441811734365	0.10018866356383	0.000693884523336905	0	0
200702	Pregnant volunteers	Wk22	P Wk22 15	0.10286750483559	0.0966525930851064	0.000232873424505542	0	0
200702	Pregnant volunteers	Wk22	P Wk22 16	0.090294809800129	0.0777935505319149	6.53959407828088e-05	0	0
200702	Pregnant volunteers	Wk22	P Wk22 17	0.0914377820760799	0.0742574800531915	5.84492186379571e-05	0	0
200702	Pregnant volunteers	Wk22	P Wk22 18	0.157730174081238	0.0624705784574468	0.000275400833814511	0	0
200702	Pregnant volunteers	Wk22	P Wk22 19	0.0880088652482269	0.0624705784574468	2.75374338638001e-05	0	0
200702	Pregnant volunteers	Wk22	P Wk22 2	0.075436170212766	0.0660066489361702	1.81515394496734e-05	0	0
200702	Pregnant volunteers	Wk22	P Wk22 20	0.106296421663443	0.0919378324468085	0.000222701110533883	0	0
200702	Pregnant volunteers	Wk22	P Wk22 21	0.090294809800129	0.0742574800531915	5.56181125235811e-05	0	0
200702	Pregnant volunteers	Wk22	P Wk22 22	0.093723726627982	0.109618184840426	0.00024995151257404	0	0
200702	Pregnant volunteers	Wk22	P Wk22 23	0.149729368149581	0.107260804521277	0.00146918128709208	0	0
200702	Pregnant volunteers	Wk22	P Wk22 24	0.0880088652482269	0.0813296210106383	6.89925506913715e-05	0	0
200702	Pregnant volunteers	Wk22	P Wk22 25	0.093723726627982	0.0895804521276596	0.000123800681804677	0	0
200702	Pregnant volunteers	Wk22	P Wk22 26	0.0697213088330109	0.0671853390957447	1.41455380180955e-05	0	0
200702	Pregnant volunteers	Wk22	P Wk22 27	0.076579142488717	0.0636492686170213	1.6970851986764e-05	0	0
200702	Pregnant volunteers	Wk22	P Wk22 28	0.108582366215345	0.114332945478723	0.000517113453235997	0	0
200702	Pregnant volunteers	Wk22	P Wk22 29	0.0914377820760799	0.0872230718085106	0.000102349048290929	0	0
200702	Pregnant volunteers	Wk22	P Wk22 3	0.073150225660864	0.0601131981382979	1.16076301344137e-05	0	0
200702	Pregnant volunteers	Wk22	P Wk22 30	0.104010477111541	0.130834607712766	0.000697494766307535	0	0
200702	Pregnant volunteers	Wk22	P Wk22 31	0.1142972275951	0.110796875	0.000567510821809289	0	0
200702	Pregnant volunteers	Wk22	P Wk22 32	0.0971526434558349	0.0954739029255319	0.000178082874963745	0	0
200702	Pregnant volunteers	Wk22	P Wk22 33	0.146300451321728	0.0990099734042553	0.00101559420257981	0	0
200702	Pregnant volunteers	Wk22	P Wk22 34	0.08000805931657	0.0707214095744681	2.91141246752669e-05	0	0
200702	Pregnant volunteers	Wk22	P Wk22 35	0.120012088974855	0.0683640292553192	0.000128197588409545	0	0
200702	Pregnant volunteers	Wk22	P Wk22 36	0.118869116698904	0.108439494680851	0.000614685661686785	0	0
200702	Pregnant volunteers	Wk22	P Wk22 37	0.076579142488717	0.075436170212766	3.06617218137073e-05	0	0
200702	Pregnant volunteers	Wk22	P Wk22 38	0.120012088974855	0.109618184840426	0.000662772127580322	0	0
200702	Pregnant volunteers	Wk22	P Wk22 39	0.946381044487427	1.08203756648936	0.999962540946329	1	1
200702	Pregnant volunteers	Wk22	P Wk22 4	0.138299645390071	0.104903424202128	0.000994834110656091	0	0
200702	Pregnant volunteers	Wk22	P Wk22 40	0.104010477111541	0.0801509308510638	0.000126786423996497	0	0
200702	Pregnant volunteers	Wk22	P Wk22 41	0.0822940038684719	0.090759142287234	7.75475226948987e-05	0	0
200702	Pregnant volunteers	Wk22	P Wk22 42	0.250310928433269	0.157944481382979	0.0396820755588052	0	0
200702	Pregnant volunteers	Wk22	P Wk22 43	0.06857833655706	0.0601131981382979	8.99708273321975e-06	0	0
200702	Pregnant volunteers	Wk22	P Wk22 44	0.162302063185042	0.12140508643617	0.00309875716229607	0	0
200702	Pregnant volunteers	Wk22	P Wk22 45	0.136013700838169	0.101367353723404	0.000826940681785954	0	0
200702	Pregnant volunteers	Wk22	P Wk22 46	0.146300451321728	0.119047706117021	0.00192580992130306	0	0
200702	Pregnant volunteers	Wk22	P Wk22 47	0.139442617666022	0.120226396276596	0.00164985277445943	0	0
200702	Pregnant volunteers	Wk22	P Wk22 48	0.108582366215345	0.0954739029255319	0.000276198220065775	0	0
200702	Pregnant volunteers	Wk22	P Wk22 49	0.112011283043198	0.0884017619680851	0.000238881030112266	0	0
200702	Pregnant volunteers	Wk22	P Wk22 5	0.0857229206963249	0.0801509308510638	5.9104127494547e-05	0	0
200702	Pregnant volunteers	Wk22	P Wk22 50	0.077722114764668	0.073078789893617	2.91064617823356e-05	0	0
200702	Pregnant volunteers	Wk22	P Wk22 51	0.0880088652482269	0.0683640292553192	3.7690540140245e-05	0	0
200702	Pregnant volunteers	Wk22	P Wk22 52	0.134870728562218	0.107260804521277	0.000973490233693487	0	0
200702	Pregnant volunteers	Wk22	P Wk22 53	0.1142972275951	0.0860443816489362	0.000235477701179817	0	0
200702	Pregnant volunteers	Wk22	P Wk22 54	0.106296421663443	0.0990099734042553	0.000288220127812744	0	0
200702	Pregnant volunteers	Wk22	P Wk22 55	0.110868310767247	0.10018866356383	0.000354614893254578	0	0
200702	Pregnant volunteers	Wk22	P Wk22 56	0.126869922630561	0.0895804521276596	0.000408894217767586	0	0
200702	Pregnant volunteers	Wk22	P Wk22 57	0.101940770557792	0.0692359370445934	7.03565012499244e-05	0	0
200702	Pregnant volunteers	Wk22	P Wk22 58	0.0958243243243243	0.0640690760711163	4.20701729650919e-05	0	0
200702	Pregnant volunteers	Wk22	P Wk22 59	0.0733973548016101	0.0578688429029437	1.03036435660786e-05	0	0
200702	Pregnant volunteers	Wk22	P Wk22 6	0.121155061250806	0.108439494680851	0.000662624366011938	0	0
200702	Pregnant volunteers	Wk22	P Wk22 60	0.0866496549741231	0.0744027980180705	4.75920820980358e-05	0	0
200702	Pregnant volunteers	Wk22	P Wk22 61	0.0774749856239218	0.0620023316817254	1.62181842459086e-05	0	0
200702	Pregnant volunteers	Wk22	P Wk22 62	0.0866496549741231	0.0837031477703293	7.17156255218289e-05	0	0
200702	Pregnant volunteers	Wk22	P Wk22 63	0.0978631397354802	0.087836636549111	0.000137113228915911	0	0
200702	Pregnant volunteers	Wk22	P Wk22 64	0.0825720241518114	0.0857698921597202	6.45453945073427e-05	0	0
200702	Pregnant volunteers	Wk22	P Wk22 65	0.0835914318573893	0.068202564849898	3.05054882432931e-05	0	0
200702	Pregnant volunteers	Wk22	P Wk22 66	0.0591256469235193	0.0558020985135529	3.8664672979416e-06	0	0
200702	Pregnant volunteers	Wk22	P Wk22 67	0.0683003162737205	0.0568354707082483	7.28378405168151e-06	0	0
200702	Pregnant volunteers	Wk22	P Wk22 68	0.0835914318573893	0.0713026814339843	3.56114103320371e-05	0	0
200702	Pregnant volunteers	Wk22	P Wk22 69	0.0795138010350776	0.068202564849898	2.50406400090775e-05	0	0
200702	Pregnant volunteers	Wk22	P Wk22 7	0.112011283043198	0.104903424202128	0.000433317668455906	0	0
200702	Pregnant volunteers	Wk22	P Wk22 70	0.0958243243243243	0.0816364033809385	9.77977189523534e-05	0	0
200702	Pregnant volunteers	Wk22	P Wk22 71	0.099901955146636	0.0888700087438065	0.000154916963742818	0	0
200702	Pregnant volunteers	Wk22	P Wk22 72	0.0846108395629672	0.095070241911979	0.000101699147876889	0	0
200702	Pregnant volunteers	Wk22	P Wk22 73	0.0642226854514089	0.0837031477703293	2.1987164112669e-05	0	0
200702	Pregnant volunteers	Wk22	P Wk22 74	0.135581224841863	0.0651024482658117	0.000175000398138311	0	0
200702	Pregnant volunteers	Wk22	P Wk22 75	0.0550480161012076	0.0589022150976392	3.52015176058318e-06	0	0
200702	Pregnant volunteers	Wk22	P Wk22 76	0.108057216791259	0.0744027980180705	0.0001137610017683	0	0
200702	Pregnant volunteers	Wk22	P Wk22 77	0.0846108395629672	0.0692359370445934	3.37205559411968e-05	0	0
200702	Pregnant volunteers	Wk22	P Wk22 78	0.0897078780908568	0.0847365199650248	8.5826164116343e-05	0	0
200702	Pregnant volunteers	Wk22	P Wk22 79	0.116212478435883	0.0857698921597202	0.000248654566661913	0	0
200702	Pregnant volunteers	Wk22	P Wk22 8	0.0960096711798839	0.129655917553192	0.000492958347228651	0	0
200702	Pregnant volunteers	Wk22	P Wk22 80	0.0805332087406556	0.0754361702127659	3.74025647060239e-05	0	0
200702	Pregnant volunteers	Wk22	P Wk22 81	0.0683003162737205	0.0764695424074614	2.04660824210667e-05	0	0
200702	Pregnant volunteers	Wk22	P Wk22 82	0.0846108395629672	0.0589022150976392	1.92083037195423e-05	0	0
200702	Pregnant volunteers	Wk22	P Wk22 83	0.0540286083956297	0.0589022150976392	3.2697610946042e-06	0	0
200702	Pregnant volunteers	Wk22	P Wk22 84	0.0988825474410581	0.0764695424074614	8.81721065548186e-05	0	0
200702	Pregnant volunteers	Wk22	P Wk22 85	0.0733973548016101	0.155005829204314	0.000318107085588746	0	0
200702	Pregnant volunteers	Wk22	P Wk22 86	0.108057216791259	0.087836636549111	0.000202722839237968	0	0
200702	Pregnant volunteers	Wk22	P Wk22 87	0.110096032202415	0.0899033809385019	0.000236638581903361	0	0
200702	Pregnant volunteers	Wk22	P Wk22 88	0.099901955146636	0.0764695424074614	9.18145861419923e-05	0	0
200702	Pregnant volunteers	Wk22	P Wk22 89	0.0846108395629672	0.0847365199650248	6.81317956965911e-05	0	0
200702	Pregnant volunteers	Wk22	P Wk22 9	0.568057221147647	0.559877825797872	0.997229627581545	1	1
200702	Pregnant volunteers	Wk22	P Wk22 90	0.0601450546290972	0.0630357038764209	6.32307931269782e-06	0	0
200702	Pregnant volunteers	Wk22	P Wk22 91	0.0764555779183439	0.0651024482658117	1.82418441675436e-05	0	0
200702	Pregnant volunteers	Wk22	P Wk22 92	0.0846108395629672	0.101270475080152	0.000126715156914704	0	0
200702	Pregnant volunteers	Wk22	P Wk22 93	0.107037809085681	0.0713026814339843	9.44942511984524e-05	0	0
200702	Pregnant volunteers	Wk22	P Wk22 94	0.0856302472685452	0.0795696589915476	5.73797775335062e-05	0	0
200702	Pregnant volunteers	Wk22	P Wk22 95	0.0968437320299022	0.0847365199650248	0.000116094823008063	0	0
200702	Pregnant volunteers	Wk22	P Wk22 96	0.0764555779183439	0.0723360536286797	2.63255610583046e-05	0	0
200702	Pregnant volunteers	Wk22	P Wk22 97	0.0672809085681426	0.0661358204605071	1.16340658917191e-05	0	0
200702	Pregnant volunteers	Wk22	P Wk22 98	0.0540286083956297	0.0547687263188575	2.53803171335054e-06	0	0
200702	Pregnant volunteers	Wk22	P Wk22 99	0.0642226854514089	0.0589022150976392	6.46893842892737e-06	0	0
200702	Pregnant volunteers	Wk23	P Wk23 1	0.0733973548016101	0.0723360536286797	2.24076478533286e-05	0	0
200702	Pregnant volunteers	Wk23	P Wk23 10	0.0642226854514089	0.0661358204605071	9.6823287159542e-06	0	0
200702	Pregnant volunteers	Wk23	P Wk23 100	0.255405319148936	0.238441600952239	0.141481244225302	1	0
200702	Pregnant volunteers	Wk23	P Wk23 11	0.062183870040253	0.068202564849898	9.48860218091818e-06	0	0
200702	Pregnant volunteers	Wk23	P Wk23 12	0.110096032202415	0.0909367531331973	0.000246239982569728	0	0
200702	Pregnant volunteers	Wk23	P Wk23 13	0.0632032777458309	0.0640690760711163	8.13847563152503e-06	0	0
200702	Pregnant volunteers	Wk23	P Wk23 14	0.0897078780908568	0.0795696589915476	6.89449093754237e-05	0	0
200702	Pregnant volunteers	Wk23	P Wk23 15	0.574945945945946	0.51255260856893	0.996413248908456	1	1
200702	Pregnant volunteers	Wk23	P Wk23 16	0.0897078780908568	0.0651024482658117	3.42844842962098e-05	0	0
200702	Pregnant volunteers	Wk23	P Wk23 17	0.0611644623346751	0.0661358204605071	7.98612286662115e-06	0	0
200702	Pregnant volunteers	Wk23	P Wk23 18	0.062183870040253	0.0640690760711163	7.6324971858277e-06	0	0
200702	Pregnant volunteers	Wk23	P Wk23 19	0.0601450546290972	0.0558020985135529	4.13638172941377e-06	0	0
200702	Pregnant volunteers	Wk23	P Wk23 2	0.0805332087406556	0.0640690760711163	2.11812322126193e-05	0	0
200702	Pregnant volunteers	Wk23	P Wk23 20	0.100921362852214	0.0971369863013699	0.000219758396049787	0	0
200702	Pregnant volunteers	Wk23	P Wk23 21	0.0907272857964347	0.0671691926552026	3.99688422134115e-05	0	0
200702	Pregnant volunteers	Wk23	P Wk23 22	0.110096032202415	0.087836636549111	0.000218240213984455	0	0
200702	Pregnant volunteers	Wk23	P Wk23 23	0.103979585968948	0.095070241911979	0.000229401942323825	0	0
200702	Pregnant volunteers	Wk23	P Wk23 24	0.0948049166187464	0.0816364033809385	9.37554135411751e-05	0	0
200702	Pregnant volunteers	Wk23	P Wk23 25	0.0927661012075906	0.122971291168755	0.000358069646403851	0	0
200702	Pregnant volunteers	Wk23	P Wk23 26	0.0632032777458309	0.0661358204605071	9.08969963542283e-06	0	0
200702	Pregnant volunteers	Wk23	P Wk23 27	0.0611644623346751	0.0692359370445934	9.36706447118851e-06	0	0
200702	Pregnant volunteers	Wk23	P Wk23 28	0.112134847613571	0.0899033809385019	0.000254406188069722	0	0
200702	Pregnant volunteers	Wk23	P Wk23 29	0.074416762507188	0.0640690760711163	1.5507411306237e-05	0	0
200702	Pregnant volunteers	Wk23	P Wk23 3	0.0581062392179413	0.06096895948703	4.91359154131121e-06	0	0
200702	Pregnant volunteers	Wk23	P Wk23 30	0.0988825474410581	0.0857698921597202	0.000131475840680409	0	0
200702	Pregnant volunteers	Wk23	P Wk23 31	0.137620040253019	0.0919701253278927	0.000617556438155431	0	0
200702	Pregnant volunteers	Wk23	P Wk23 32	0.0948049166187464	0.0785362867968522	8.19344053820118e-05	0	0
200702	Pregnant volunteers	Wk23	P Wk23 33	0.0808244680851064	0.0759636958785895	3.88710781393242e-05	0	0
200702	Pregnant volunteers	Wk23	P Wk23 34	0.0711255319148936	0.0738535932152953	2.12759282978148e-05	0	0
200702	Pregnant volunteers	Wk23	P Wk23 35	0.0646595744680851	0.054862669245648	5.18834649471112e-06	0	0
200702	Pregnant volunteers	Wk23	P Wk23 36	0.0743585106382979	0.0917894658532956	5.4052805160354e-05	0	0
200702	Pregnant volunteers	Wk23	P Wk23 37	0.108843617021277	0.069633387888707	9.29537927156231e-05	0	0
200702	Pregnant volunteers	Wk23	P Wk23 38	0.10668829787234	0.0928445171849427	0.00023380868476312	0	0
200702	Pregnant volunteers	Wk23	P Wk23 39	0.504344680851064	0.220505728314239	0.905693182109854	1	0
200702	Pregnant volunteers	Wk23	P Wk23 4	0.0978631397354802	0.0857698921597202	0.000126207361730915	0	0
200702	Pregnant volunteers	Wk23	P Wk23 40	0.0905234042553191	0.0727985418836483	5.24263628137734e-05	0	0
200702	Pregnant volunteers	Wk23	P Wk23 41	0.0829797872340425	0.069633387888707	3.18552225491708e-05	0	0
200702	Pregnant volunteers	Wk23	P Wk23 42	0.0700478723404255	0.0601379259038833	9.79651768034939e-06	0	0
200702	Pregnant volunteers	Wk23	P Wk23 43	0.0743585106382979	0.0569727719089421	1.02730193904388e-05	0	0
200702	Pregnant volunteers	Wk23	P Wk23 44	0.0840574468085106	0.0981197738431781	0.000110611771959313	0	0
200702	Pregnant volunteers	Wk23	P Wk23 45	0.0700478723404255	0.0654131825621187	1.3128379968752e-05	0	0
200702	Pregnant volunteers	Wk23	P Wk23 46	0.0959117021276596	0.0854591578634132	0.000115099927978869	0	0
200702	Pregnant volunteers	Wk23	P Wk23 47	0.100222340425532	0.11183544115459	0.000349125823189343	0	0
200702	Pregnant volunteers	Wk23	P Wk23 48	0.107765957446809	0.0801839012051778	0.000146045297409809	0	0
200702	Pregnant volunteers	Wk23	P Wk23 49	0.0797468085106383	0.069633387888707	2.72304167671655e-05	0	0
200702	Pregnant volunteers	Wk23	P Wk23 5	0.0835914318573893	0.0651024482658117	2.59441175286535e-05	0	0
200702	Pregnant volunteers	Wk23	P Wk23 50	0.075436170212766	0.0643581312304716	1.66215071478182e-05	0	0
200702	Pregnant volunteers	Wk23	P Wk23 51	0.0732808510638298	0.0643581312304716	1.48243634660039e-05	0	0
200702	Pregnant volunteers	Wk23	P Wk23 52	0.103455319148936	0.0865142091950603	0.000161952434322329	0	0
200702	Pregnant volunteers	Wk23	P Wk23 53	0.0905234042553191	0.0664682338937658	3.8194728154195e-05	0	0
200702	Pregnant volunteers	Wk23	P Wk23 54	0.0829797872340425	0.0780737985418836	4.74424709143162e-05	0	0
200702	Pregnant volunteers	Wk23	P Wk23 55	0.0851351063829787	0.0749086445469424	4.54518357258516e-05	0	0
200702	Pregnant volunteers	Wk23	P Wk23 56	0.0732808510638298	0.0654131825621187	1.56878302497443e-05	0	0
200702	Pregnant volunteers	Wk23	P Wk23 57	0.0711255319148936	0.0643581312304716	1.31764343241914e-05	0	0
200702	Pregnant volunteers	Wk23	P Wk23 58	0.0700478723404255	0.0590828745722363	9.21103977197246e-06	0	0
200702	Pregnant volunteers	Wk23	P Wk23 59	0.0581936170212766	0.0538076179140009	3.19918737634595e-06	0	0
200702	Pregnant volunteers	Wk23	P Wk23 6	0.101940770557792	0.0899033809385019	0.000174661934174046	0	0
200702	Pregnant volunteers	Wk23	P Wk23 60	1.03778617021277	0.0896793631900015	0.883318716817271	0	0
200702	Pregnant volunteers	Wk23	P Wk23 61	0.076513829787234	0.0675232852254129	2.07768468274416e-05	0	0
200702	Pregnant volunteers	Wk23	P Wk23 62	0.0948340425531915	0.0844041065317661	0.000105421090581871	0	0
200702	Pregnant volunteers	Wk23	P Wk23 63	0.15733829787234	0.0854591578634132	0.000811038442368949	0	0
200702	Pregnant volunteers	Wk23	P Wk23 64	0.708022340425532	0.550736795119774	0.998766412920295	1	1
200702	Pregnant volunteers	Wk23	P Wk23 65	0.848118085106383	0.638306055646481	0.999637525484839	1	1
200702	Pregnant volunteers	Wk23	P Wk23 66	0.0722031914893617	0.0643581312304716	1.39822791876965e-05	0	0
200702	Pregnant volunteers	Wk23	P Wk23 67	0.0689702127659574	0.0654131825621187	1.23489949147015e-05	0	0
200702	Pregnant volunteers	Wk23	P Wk23 68	0.0905234042553191	0.0938995685165898	0.00012716280178471	0	0
200702	Pregnant volunteers	Wk23	P Wk23 69	0.10668829787234	0.0738535932152953	0.000105424181877702	0	0
200702	Pregnant volunteers	Wk23	P Wk23 7	0.135581224841863	0.0961036141066744	0.000678441007559973	0	0
200702	Pregnant volunteers	Wk23	P Wk23 70	0.952651063829787	0.879912810593661	0.999925032416875	1	1
200702	Pregnant volunteers	Wk23	P Wk23 71	0.105610638297872	0.0981197738431781	0.00027226069888793	0	0
200702	Pregnant volunteers	Wk23	P Wk23 72	0.165959574468085	0.148762237762238	0.00681424107931404	0	0
200702	Pregnant volunteers	Wk23	P Wk23 73	0.088368085106383	0.0865142091950603	8.69391446798321e-05	0	0
200702	Pregnant volunteers	Wk23	P Wk23 74	0.076513829787234	0.0611929772355304	1.47480084838891e-05	0	0
200702	Pregnant volunteers	Wk23	P Wk23 75	0.0657372340425532	0.0611929772355304	8.09999278900131e-06	0	0
200702	Pregnant volunteers	Wk23	P Wk23 76	0.0872904255319149	0.0865142091950603	8.28291538857997e-05	0	0
200702	Pregnant volunteers	Wk23	P Wk23 77	0.0668148936170213	0.0675232852254129	1.21677267755915e-05	0	0
200702	Pregnant volunteers	Wk23	P Wk23 78	0.0916010638297872	0.0896793631900015	0.000113534166949315	0	0
200702	Pregnant volunteers	Wk23	P Wk23 79	0.0872904255319149	0.0896793631900015	9.38656136937337e-05	0	0
200702	Pregnant volunteers	Wk23	P Wk23 8	0.100921362852214	0.0775029146021568	0.000100139759635577	0	0
200702	Pregnant volunteers	Wk23	P Wk23 80	0.572237234042553	0.460002380598125	0.994692909960651	1	1
200702	Pregnant volunteers	Wk23	P Wk23 81	0.0786691489361702	0.0706884392203541	2.71936659173577e-05	0	0
200702	Pregnant volunteers	Wk23	P Wk23 82	0.0700478723404255	0.0590828745722363	9.21103977197246e-06	0	0
200702	Pregnant volunteers	Wk23	P Wk23 83	0.0711255319148936	0.0654131825621187	1.3943917735959e-05	0	0
200702	Pregnant volunteers	Wk23	P Wk23 84	0.127163829787234	0.0907344145216485	0.000431432277609309	0	0
200702	Pregnant volunteers	Wk23	P Wk23 85	0.076513829787234	0.0622480285671775	1.56524069745423e-05	0	0
200702	Pregnant volunteers	Wk23	P Wk23 86	0.112076595744681	0.0812389525368249	0.000178428949698622	0	0
200702	Pregnant volunteers	Wk23	P Wk23 87	0.113154255319149	0.0875692605267073	0.000240590218943736	0	0
200702	Pregnant volunteers	Wk23	P Wk23 88	0.103455319148936	0.0664682338937658	6.47001244926672e-05	0	0
200702	Pregnant volunteers	Wk23	P Wk23 89	0.0926787234042553	0.0791288498735307	7.6904267081013e-05	0	0
200702	Pregnant volunteers	Wk23	P Wk23 9	0.340482173663025	0.10850408044302	0.0364252739012446	0	0
200702	Pregnant volunteers	Wk23	P Wk23 90	0.076513829787234	0.0749086445469424	2.98210677828759e-05	0	0
200702	Pregnant volunteers	Wk23	P Wk23 91	0.076513829787234	0.0717434905520012	2.56593735297184e-05	0	0
200702	Pregnant volunteers	Wk23	P Wk23 92	0.100222340425532	0.101284927838119	0.000247306110640815	0	0
200702	Pregnant volunteers	Wk23	P Wk23 93	0.0689702127659574	0.0738535932152953	1.884239250588e-05	0	0
200702	Pregnant volunteers	Wk23	P Wk23 94	0.0862127659574468	0.0917894658532956	9.69111199973232e-05	0	0
200702	Pregnant volunteers	Wk23	P Wk23 95	0.0840574468085106	0.0928445171849427	9.12547170533465e-05	0	0
200702	Pregnant volunteers	Wk23	P Wk23 96	0.0819021276595745	0.0780737985418836	4.50566338651148e-05	0	0
200702	Pregnant volunteers	Wk23	P Wk23 97	0.0743585106382979	0.069633387888707	2.06596889448241e-05	0	0
200702	Pregnant volunteers	Wk23	P Wk23 98	0.0657372340425532	0.0622480285671775	8.59671915293125e-06	0	0
200702	Pregnant volunteers	Wk23	P Wk23 99	0.0614265957446808	0.0601379259038833	5.83329855008419e-06	0	0
200702	Pregnant volunteers	Wk24	P Wk24 1	0.137560075093867	0.0603489361702128	0.000142318960069068	0	0
200702	Pregnant volunteers	Wk24	P Wk24 10	0.0965139236545682	0.0582679383712399	3.11002479881362e-05	0	0
200702	Pregnant volunteers	Wk24	P Wk24 100	0.12208748600224	0.0778695950583391	0.000215802472809215	0	0
200702	Pregnant volunteers	Wk24	P Wk24 11	0.0909671464330413	0.0520249449743214	1.65935424607522e-05	0	0
200702	Pregnant volunteers	Wk24	P Wk24 12	0.155309762202753	0.0936449009537784	0.00105899223397221	0	0
200702	Pregnant volunteers	Wk24	P Wk24 13	0.075436170212766	0.0717944240645635	2.43221717983744e-05	0	0
200702	Pregnant volunteers	Wk24	P Wk24 14	0.109826188986233	0.104049889948643	0.000389687508600755	0	0
200702	Pregnant volunteers	Wk24	P Wk24 15	0.136450719649562	0.112373881144534	0.00119817173076916	0	0
200702	Pregnant volunteers	Wk24	P Wk24 16	0.0920765018773467	0.092604402054292	0.000129574723022332	0	0
200702	Pregnant volunteers	Wk24	P Wk24 17	0.524725125156446	0.435969038884813	0.991058761062238	1	1
200702	Pregnant volunteers	Wk24	P Wk24 18	0.0909671464330413	0.0645109317681585	3.50908213140322e-05	0	0
200702	Pregnant volunteers	Wk24	P Wk24 19	0.0787642365456821	0.0697134262655906	2.60338223363465e-05	0	0
200702	Pregnant volunteers	Wk24	P Wk24 2	0.0820923028785983	0.0593084372707263	1.74613337882157e-05	0	0
200702	Pregnant volunteers	Wk24	P Wk24 20	0.853094336670839	0.607651357300073	0.999579643198714	1	1
200702	Pregnant volunteers	Wk24	P Wk24 21	0.12979458698373	0.0676324284666178	0.00016823509328181	0	0
200702	Pregnant volunteers	Wk24	P Wk24 22	0.119810387984981	0.0936449009537784	0.000380697223638199	0	0
200702	Pregnant volunteers	Wk24	P Wk24 23	0.167512672090113	0.114454878943507	0.00286041172331236	0	0
200702	Pregnant volunteers	Wk24	P Wk24 24	0.10095134543179	0.092604402054292	0.000186306137576488	0	0
200702	Pregnant volunteers	Wk24	P Wk24 25	0.174168804755945	0.070753925165077	0.000627909775560456	0	0
200702	Pregnant volunteers	Wk24	P Wk24 26	0.0643426157697121	0.0593084372707263	6.67457819614192e-06	0	0
200702	Pregnant volunteers	Wk24	P Wk24 27	0.0820923028785983	0.0541059427732942	1.26840844356657e-05	0	0
200702	Pregnant volunteers	Wk24	P Wk24 28	0.150872340425532	0.0978068965517241	0.00109879373782647	0	0
200702	Pregnant volunteers	Wk24	P Wk24 29	0.135341364205257	0.078037417461482	0.000326515968262432	0	0
200702	Pregnant volunteers	Wk24	P Wk24 3	0.10095134543179	0.0676324284666178	6.23961675809694e-05	0	0
200702	Pregnant volunteers	Wk24	P Wk24 30	0.149762984981227	0.110292883345561	0.00161987126077938	0	0
200702	Pregnant volunteers	Wk24	P Wk24 31	0.510303504380476	0.503601467351431	0.993923764390506	1	1
200702	Pregnant volunteers	Wk24	P Wk24 32	0.1031700563204	0.105090388848129	0.000315241161203242	0	0
200702	Pregnant volunteers	Wk24	P Wk24 33	0.16085653942428	0.0738754218635363	0.000533268233943755	0	0
200702	Pregnant volunteers	Wk24	P Wk24 34	0.1031700563204	0.0624299339691856	5.14523742425888e-05	0	0
200702	Pregnant volunteers	Wk24	P Wk24 35	0.147544274092616	0.0582679383712399	0.000166074703038456	0	0
200702	Pregnant volunteers	Wk24	P Wk24 36	0.133122653316646	0.0905234042553191	0.00051266213325145	0	0
200702	Pregnant volunteers	Wk24	P Wk24 37	0.084311013767209	0.070753925165077	3.58592683754044e-05	0	0
200702	Pregnant volunteers	Wk24	P Wk24 38	0.124247809762203	0.109252384446075	0.000751099634925301	0	0
200702	Pregnant volunteers	Wk24	P Wk24 39	0.108716833541927	0.107171386647102	0.000414940059678774	0	0
200702	Pregnant volunteers	Wk24	P Wk24 4	0.107607478097622	0.0967663976522377	0.000279311837745016	0	0
200702	Pregnant volunteers	Wk24	P Wk24 40	0.0931858573216521	0.092604402054292	0.000135845947681959	0	0
200702	Pregnant volunteers	Wk24	P Wk24 41	0.0787642365456821	0.0634704328686721	1.87793540032954e-05	0	0
200702	Pregnant volunteers	Wk24	P Wk24 42	0.0632332603254067	0.0603489361702128	6.62072828111482e-06	0	0
200702	Pregnant volunteers	Wk24	P Wk24 43	0.0676706821026283	0.0551464416727806	6.32211813167416e-06	0	0
200702	Pregnant volunteers	Wk24	P Wk24 44	0.71109683979975	0.659676302274395	0.999352367698372	1	1
200702	Pregnant volunteers	Wk24	P Wk24 45	0.0809829474342929	0.0894829053558327	6.92833439396302e-05	0	0
200702	Pregnant volunteers	Wk24	P Wk24 46	0.141997496871089	0.118616874541453	0.00169104936963792	0	0
200702	Pregnant volunteers	Wk24	P Wk24 47	0.138669430538173	0.115495377842993	0.00140417669578274	0	0
200702	Pregnant volunteers	Wk24	P Wk24 48	0.0998419899874843	0.0936449009537784	0.000185429738783339	0	0
200702	Pregnant volunteers	Wk24	P Wk24 49	0.0721081038798498	0.0665919295671313	1.56642775640536e-05	0	0
200702	Pregnant volunteers	Wk24	P Wk24 5	0.0832016583229036	0.0759564196625092	4.35685963799948e-05	0	0
200702	Pregnant volunteers	Wk24	P Wk24 50	0.0698893929912391	0.0645109317681585	1.23972941979966e-05	0	0
200702	Pregnant volunteers	Wk24	P Wk24 51	0.0787642365456821	0.0561869405722671	1.22850342685332e-05	0	0
200702	Pregnant volunteers	Wk24	P Wk24 52	0.123138454317897	0.099887894350697	0.000530897268880938	0	0
200702	Pregnant volunteers	Wk24	P Wk24 53	0.0832016583229036	0.0821994130594277	5.7358815794939e-05	0	0
200702	Pregnant volunteers	Wk24	P Wk24 54	0.169731382978723	0.107171386647102	0.00239865059084004	0	0
200702	Pregnant volunteers	Wk24	P Wk24 55	0.13201329787234	0.110292883345561	0.00098573550118259	0	0
200702	Pregnant volunteers	Wk24	P Wk24 56	0.145325563204005	0.0967663976522377	0.000913457366147669	0	0
200702	Pregnant volunteers	Wk24	P Wk24 57	0.0732174593241552	0.0915639031548056	5.04184276603481e-05	0	0
200702	Pregnant volunteers	Wk24	P Wk24 58	0.600161295369212	0.516087454145268	0.997040140543636	1	1
200702	Pregnant volunteers	Wk24	P Wk24 59	0.0743268147684606	0.0665919295671313	1.76548402139876e-05	0	0
200702	Pregnant volunteers	Wk24	P Wk24 6	0.112044899874844	0.103009391049156	0.000407186200995224	0	0
200702	Pregnant volunteers	Wk24	P Wk24 60	0.13201329787234	0.105090388848129	0.000833355575480337	0	0
200702	Pregnant volunteers	Wk24	P Wk24 61	0.0765455256570713	0.0769969185619956	3.28705909406479e-05	0	0
200702	Pregnant volunteers	Wk24	P Wk24 62	0.149762984981227	0.106130887747616	0.00141739839358726	0	0
200702	Pregnant volunteers	Wk24	P Wk24 63	0.123138454317897	0.111333382245048	0.000774163667581255	0	0
200702	Pregnant volunteers	Wk24	P Wk24 64	0.0965139236545682	0.085320909757887	0.000117315623275495	0	0
200702	Pregnant volunteers	Wk24	P Wk24 65	0.0865297246558198	0.0686729273661042	3.58090504439801e-05	0	0
200702	Pregnant volunteers	Wk24	P Wk24 66	0.0832016583229036	0.0759564196625092	4.35685963799948e-05	0	0
200702	Pregnant volunteers	Wk24	P Wk24 67	0.1442162077597	0.227869258987528	0.0169225618507647	0	0
200702	Pregnant volunteers	Wk24	P Wk24 68	0.453726376720901	0.402673074101247	0.979558083699735	1	1
200702	Pregnant volunteers	Wk24	P Wk24 69	0.0887484355444305	0.0759564196625092	5.62091092478623e-05	0	0
200702	Pregnant volunteers	Wk24	P Wk24 7	0.143106852315394	0.113414380044021	0.00149228727034168	0	0
200702	Pregnant volunteers	Wk24	P Wk24 70	0.124247809762203	0.114454878943507	0.000882929235072326	0	0
200702	Pregnant volunteers	Wk24	P Wk24 71	0.184153003754693	0.117576375641966	0.0045499140386624	0	0
200702	Pregnant volunteers	Wk24	P Wk24 72	0.112044899874844	0.0967663976522377	0.00032758578240984	0	0
200702	Pregnant volunteers	Wk24	P Wk24 73	0.0798735919899875	0.0728349229640499	3.20438458920602e-05	0	0
200702	Pregnant volunteers	Wk24	P Wk24 74	0.0798735919899875	0.107171386647102	0.000122939303062898	0	0
200702	Pregnant volunteers	Wk24	P Wk24 75	0.0732174593241552	0.0676324284666178	1.75601017281535e-05	0	0
200702	Pregnant volunteers	Wk24	P Wk24 76	0.130903942428035	0.112373881144534	0.00101748891021351	0	0
200702	Pregnant volunteers	Wk24	P Wk24 77	0.0931858573216521	0.0821994130594277	8.97142626807295e-05	0	0
200702	Pregnant volunteers	Wk24	P Wk24 78	0.126466520650814	0.112373881144534	0.000888217795294067	0	0
200702	Pregnant volunteers	Wk24	P Wk24 79	0.138669430538173	0.120697872340426	0.00163622423253744	0	0
200702	Pregnant volunteers	Wk24	P Wk24 8	0.106498122653317	0.0905234042553191	0.000212587280659786	0	0
200702	Pregnant volunteers	Wk24	P Wk24 80	0.1031700563204	0.0957258987527513	0.000227819774978297	0	0
200702	Pregnant volunteers	Wk24	P Wk24 81	0.0962803751399776	0.0622956760466713	3.8875186806453e-05	0	0
200702	Pregnant volunteers	Wk24	P Wk24 82	0.0684881019036954	0.0603489361702128	9.07324431909107e-06	0	0
200702	Pregnant volunteers	Wk24	P Wk24 83	0.0813916573348264	0.0506152367879204	9.72126187243072e-06	0	0
200702	Pregnant volunteers	Wk24	P Wk24 84	0.0982655375139978	0.0807897048730268	0.00010415664504504	0	0
200702	Pregnant volunteers	Wk24	P Wk24 85	0.0853619820828667	0.0681358956760467	3.30240407952487e-05	0	0
200702	Pregnant volunteers	Wk24	P Wk24 86	0.0972729563269877	0.0963636238846946	0.000184826437812657	0	0
200702	Pregnant volunteers	Wk24	P Wk24 87	0.162783314669653	0.103177213452299	0.00178408250134558	0	0
200702	Pregnant volunteers	Wk24	P Wk24 88	0.587608062709967	0.445803431708991	0.994669072056984	1	1
200702	Pregnant volunteers	Wk24	P Wk24 89	0.0823842385218365	0.0603489361702128	1.88130935058206e-05	0	0
200702	Pregnant volunteers	Wk24	P Wk24 9	0.139778785982478	0.0665919295671313	0.000213541936830008	0	0
200702	Pregnant volunteers	Wk24	P Wk24 90	0.140946528555431	0.0632690459849005	0.000184659168415357	0	0
200702	Pregnant volunteers	Wk24	P Wk24 91	0.0694806830907055	0.0525619766643789	5.93657180592011e-06	0	0
200702	Pregnant volunteers	Wk24	P Wk24 92	0.105213605823068	0.0768962251201098	0.000114846171555385	0	0
200702	Pregnant volunteers	Wk24	P Wk24 93	0.830790453527436	0.800110089224434	0.999820859350514	1	1
200702	Pregnant volunteers	Wk24	P Wk24 94	0.107198768197088	0.0973369938229238	0.000280836943647528	0	0
200702	Pregnant volunteers	Wk24	P Wk24 95	0.114146836506159	0.0973369938229238	0.000359791396239162	0	0
200702	Pregnant volunteers	Wk24	P Wk24 96	0.0972729563269877	0.0876032944406314	0.000132644930199491	0	0
200702	Pregnant volunteers	Wk24	P Wk24 97	0.088339725643897	0.0622956760466713	2.76768637120228e-05	0	0
200702	Pregnant volunteers	Wk24	P Wk24 98	0.609444848824188	0.366960466712423	0.990978316262812	1	1
200702	Pregnant volunteers	Wk24	P Wk24 99	0.0684881019036954	0.0545087165408373	6.36588918273562e-06	0	0
200702	Pregnant volunteers	Wk25	P Wk25 1	0.076428751399776	0.0584021962937543	1.2480864181208e-05	0	0
200702	Pregnant volunteers	Wk25	P Wk25 10	0.0694806830907055	0.0584021962937543	8.56740615812202e-06	0	0
200702	Pregnant volunteers	Wk25	P Wk25 100	0.100890092677196	0.100914611807806	0.000250655865950563	0	0
200702	Pregnant volunteers	Wk25	P Wk25 11	0.0833768197088466	0.0564554564172958	1.56368984348676e-05	0	0
200702	Pregnant volunteers	Wk25	P Wk25 12	0.0942952127659574	0.0807897048730268	8.85103608030962e-05	0	0
200702	Pregnant volunteers	Wk25	P Wk25 13	0.075436170212766	0.0603489361702128	1.32866319839664e-05	0	0
200702	Pregnant volunteers	Wk25	P Wk25 14	0.13102071668533	0.0846831846259437	0.00038178208082947	0	0
200702	Pregnant volunteers	Wk25	P Wk25 15	0.110176511758119	0.0866299245024022	0.000208582768436633	0	0
200702	Pregnant volunteers	Wk25	P Wk25 16	0.0853619820828667	0.0720293754289636	4.00729587040627e-05	0	0
200702	Pregnant volunteers	Wk25	P Wk25 17	0.0774213325867861	0.0730027453671929	2.85606508270697e-05	0	0
200702	Pregnant volunteers	Wk25	P Wk25 18	0.075436170212766	0.065215785861359	1.74055335532275e-05	0	0
200702	Pregnant volunteers	Wk25	P Wk25 19	0.12605781075028	0.0515886067261496	5.84081055264865e-05	0	0
200702	Pregnant volunteers	Wk25	P Wk25 2	0.0684881019036954	0.0642424159231297	1.12797087779559e-05	0	0
200702	Pregnant volunteers	Wk25	P Wk25 20	0.12407264837626	0.11485765271105	0.000888820383756813	0	0
200702	Pregnant volunteers	Wk25	P Wk25 21	0.320603723404255	0.272543582704187	0.543727977040943	1	1
200702	Pregnant volunteers	Wk25	P Wk25 22	0.103228443449048	0.0953902539464653	0.000225554823226145	0	0
200702	Pregnant volunteers	Wk25	P Wk25 23	0.114146836506159	0.101230473575841	0.000412392534239917	0	0
200702	Pregnant volunteers	Wk25	P Wk25 24	0.0982655375139978	0.0866299245024022	0.000132800727468799	0	0
200702	Pregnant volunteers	Wk25	P Wk25 25	0.448646696528555	0.138218531228552	0.200471474471103	0	0
200702	Pregnant volunteers	Wk25	P Wk25 26	0.0744435890257559	0.0564554564172958	9.99691710307227e-06	0	0
200702	Pregnant volunteers	Wk25	P Wk25 27	0.540956746920493	0.629770350034317	0.997766774658461	1	1
200702	Pregnant volunteers	Wk25	P Wk25 28	0.12407264837626	0.0914967741935484	0.000403087813317572	0	0
200702	Pregnant volunteers	Wk25	P Wk25 29	0.0863545632698768	0.0739761153054221	4.60247152287985e-05	0	0
200702	Pregnant volunteers	Wk25	P Wk25 3	0.0625326147816349	0.0515886067261496	3.66981682126122e-06	0	0
200702	Pregnant volunteers	Wk25	P Wk25 30	0.120102323628219	0.104150583390528	0.000556388027798233	0	0
200702	Pregnant volunteers	Wk25	P Wk25 31	0.12109490481523	0.110964172958133	0.000716424172316026	0	0
200702	Pregnant volunteers	Wk25	P Wk25 32	0.142931690929451	0.106097323266987	0.00117810006350574	0	0
200702	Pregnant volunteers	Wk25	P Wk25 33	0.100250699888018	0.0730027453671929	7.92031041016998e-05	0	0
200702	Pregnant volunteers	Wk25	P Wk25 34	0.0784139137737962	0.061322306108442	1.63673403343889e-05	0	0
200702	Pregnant volunteers	Wk25	P Wk25 35	0.183627519596865	0.0642424159231297	0.000552894059255456	0	0
200702	Pregnant volunteers	Wk25	P Wk25 36	0.0972729563269877	0.0905234042553191	0.000148681967812929	0	0
200702	Pregnant volunteers	Wk25	P Wk25 37	0.075436170212766	0.0681358956760467	2.02730416349883e-05	0	0
200702	Pregnant volunteers	Wk25	P Wk25 38	0.13102071668533	0.11485765271105	0.00110164764361099	0	0
200702	Pregnant volunteers	Wk25	P Wk25 39	0.12208748600224	0.0905234042553191	0.00036442559326045	0	0
200702	Pregnant volunteers	Wk25	P Wk25 4	0.142931690929451	0.0846831846259437	0.000538085115338971	0	0
200702	Pregnant volunteers	Wk25	P Wk25 40	0.0873471444568869	0.0749494852436513	5.03902919648525e-05	0	0
200702	Pregnant volunteers	Wk25	P Wk25 41	0.0833768197088466	0.0632690459849005	2.32508813227672e-05	0	0
200702	Pregnant volunteers	Wk25	P Wk25 42	0.0972729563269877	0.0603489361702128	3.62452509306e-05	0	0
200702	Pregnant volunteers	Wk25	P Wk25 43	0.771235582306831	0.895500343170899	0.999837662713278	1	1
200702	Pregnant volunteers	Wk25	P Wk25 44	0.111169092945129	0.0983103637611531	0.000335583700003114	0	0
200702	Pregnant volunteers	Wk25	P Wk25 45	0.734510078387458	0.735867673301304	0.999610290875836	1	1
200702	Pregnant volunteers	Wk25	P Wk25 46	0.136976203807391	0.105123953328758	0.000964867183941621	0	0
200702	Pregnant volunteers	Wk25	P Wk25 47	0.12407264837626	0.133351681537406	0.00149292972460058	0	0
200702	Pregnant volunteers	Wk25	P Wk25 48	0.0992581187010078	0.0934435140700069	0.000179834833783986	0	0
200702	Pregnant volunteers	Wk25	P Wk25 49	0.0823842385218365	0.0759228551818806	4.18389076268788e-05	0	0
200702	Pregnant volunteers	Wk25	P Wk25 5	0.0823842385218365	0.0730027453671929	3.64988541984857e-05	0	0
200702	Pregnant volunteers	Wk25	P Wk25 50	0.0665029395296753	0.0622956760466713	9.02283688986039e-06	0	0
200702	Pregnant volunteers	Wk25	P Wk25 51	0.750391377379619	0.735867673301304	0.999641825082782	1	1
200702	Pregnant volunteers	Wk25	P Wk25 52	0.0982655375139978	0.10220384351407	0.000236100836814331	0	0
200702	Pregnant volunteers	Wk25	P Wk25 53	0.0714658454647257	0.0720293754289636	1.98725841155101e-05	0	0
200702	Pregnant volunteers	Wk25	P Wk25 54	0.0972729563269877	0.0983103637611531	0.000198150684535284	0	0
200702	Pregnant volunteers	Wk25	P Wk25 55	0.783146556550952	0.974343308167467	0.999886081887737	1	1
200702	Pregnant volunteers	Wk25	P Wk25 56	0.0833768197088466	0.0846831846259437	6.41524638827496e-05	0	0
200702	Pregnant volunteers	Wk25	P Wk25 57	0.0620150110951573	0.0689416654924616	9.74627290062369e-06	0	0
200702	Pregnant volunteers	Wk25	P Wk25 58	0.0703453857198799	0.06194758348598	1.10450429037789e-05	0	0
200702	Pregnant volunteers	Wk25	P Wk25 59	0.0823781490667015	0.0529551923347893	1.19319629451886e-05	0	0
200702	Pregnant volunteers	Wk25	P Wk25 6	0.117124580067189	0.0963636238846946	0.000384575736478295	0	0
200702	Pregnant volunteers	Wk25	P Wk25 60	0.0777501631640778	0.09292137522897	6.72675164760107e-05	0	0
200702	Pregnant volunteers	Wk25	P Wk25 61	0.0684941913588305	0.0679425109201071	1.37127099633094e-05	0	0
200702	Pregnant volunteers	Wk25	P Wk25 62	0.0953365095940478	0.0889247569395519	0.000129080221356883	0	0
200702	Pregnant volunteers	Wk25	P Wk25 63	0.107369272940869	0.0919222206566154	0.000231565844248532	0	0
200702	Pregnant volunteers	Wk25	P Wk25 64	0.107369272940869	0.0789332112160068	0.000136270700831391	0	0
200702	Pregnant volunteers	Wk25	P Wk25 65	0.0907085236914241	0.0739374383542342	5.57855970442223e-05	0	0
200702	Pregnant volunteers	Wk25	P Wk25 66	0.0860805377888004	0.0649450472030435	2.88855196886595e-05	0	0
200702	Pregnant volunteers	Wk25	P Wk25 67	0.0546102336509594	0.0609484289136255	3.84158007604718e-06	0	0
200702	Pregnant volunteers	Wk25	P Wk25 68	0.0860805377888004	0.0849281386501339	7.34994549237979e-05	0	0
200702	Pregnant volunteers	Wk25	P Wk25 69	0.0758989688030283	0.0659442017753981	1.85339285604935e-05	0	0
200702	Pregnant volunteers	Wk25	P Wk25 7	0.133005879059351	0.100257103637612	0.000728734114623858	0	0
200702	Pregnant volunteers	Wk25	P Wk25 70	0.100890092677196	0.0819306749330703	0.000121357356392129	0	0
200702	Pregnant volunteers	Wk25	P Wk25 71	0.111997258843493	0.0839289840777793	0.000199292837666534	0	0
200702	Pregnant volunteers	Wk25	P Wk25 72	0.125881216551364	0.0759357474989432	0.000223092749623571	0	0
200702	Pregnant volunteers	Wk25	P Wk25 73	0.098113301135622	0.0739374383542342	7.60388160857553e-05	0	0
200702	Pregnant volunteers	Wk25	P Wk25 74	0.0925597180524736	0.0629467380583345	3.45010754528308e-05	0	0
200702	Pregnant volunteers	Wk25	P Wk25 75	0.0610894139146326	0.0649450472030435	7.46033228921084e-06	0	0
200702	Pregnant volunteers	Wk25	P Wk25 76	0.418369925597181	0.324725236015218	0.94454038680744	1	1
200702	Pregnant volunteers	Wk25	P Wk25 77	0.0758989688030283	0.0659442017753981	1.85339285604935e-05	0	0
200702	Pregnant volunteers	Wk25	P Wk25 78	0.0990388983161467	0.0779340566436522	9.47806012558957e-05	0	0
200702	Pregnant volunteers	Wk25	P Wk25 79	0.098113301135622	0.0799323657883613	9.97471749085164e-05	0	0
200702	Pregnant volunteers	Wk25	P Wk25 8	0.104221024636058	0.100257103637612	0.000278519983305875	0	0
200702	Pregnant volunteers	Wk25	P Wk25 80	0.0870061349693252	0.0659442017753981	3.17760231541842e-05	0	0
200702	Pregnant volunteers	Wk25	P Wk25 81	0.110146064482444	0.0689416654924616	9.40942587638338e-05	0	0
200702	Pregnant volunteers	Wk25	P Wk25 82	0.0592382195535831	0.0569518106242074	4.18227817250427e-06	0	0
200702	Pregnant volunteers	Wk25	P Wk25 83	0.0851549406082757	0.0579509651965619	1.86148515066709e-05	0	0
200702	Pregnant volunteers	Wk25	P Wk25 84	0.0944109124135231	0.0899239115119064	0.000129130537497248	0	0
200702	Pregnant volunteers	Wk25	P Wk25 85	0.0768245659835531	0.0699408200648161	2.3862528327534e-05	0	0
200702	Pregnant volunteers	Wk25	P Wk25 86	0.0999644954966715	0.09292137522897	0.000181366425333018	0	0
200702	Pregnant volunteers	Wk25	P Wk25 87	0.112922856024018	0.0909230660842609	0.000272001671923406	0	0
200702	Pregnant volunteers	Wk25	P Wk25 88	0.102741287038246	0.0829298295054248	0.000136004627864898	0	0
200702	Pregnant volunteers	Wk25	P Wk25 89	0.0657173998172562	0.0719391292095251	1.42102558975954e-05	0	0
200702	Pregnant volunteers	Wk25	P Wk25 9	0.0843694008958567	0.0681358956760467	3.15340641912632e-05	0	0
200702	Pregnant volunteers	Wk25	P Wk25 90	0.066642996997781	0.06194758348598	8.92230397109284e-06	0	0
200702	Pregnant volunteers	Wk25	P Wk25 91	0.0610894139146326	0.0669433563477526	8.29052914219641e-06	0	0
200702	Pregnant volunteers	Wk25	P Wk25 92	0.100890092677196	0.0879256023671974	0.000155173565108363	0	0
200702	Pregnant volunteers	Wk25	P Wk25 93	0.0860805377888004	0.0679425109201071	3.37989063466937e-05	0	0
200702	Pregnant volunteers	Wk25	P Wk25 94	0.0823781490667015	0.0869264477948429	6.70018264726236e-05	0	0
200702	Pregnant volunteers	Wk25	P Wk25 95	0.117550841926641	0.0909230660842609	0.000318706699082992	0	0
200702	Pregnant volunteers	Wk25	P Wk25 96	0.0851549406082757	0.0749365929265887	4.55527668493661e-05	0	0
200702	Pregnant volunteers	Wk25	P Wk25 97	0.0796013575251273	0.0679425109201071	2.48173704363031e-05	0	0
200702	Pregnant volunteers	Wk25	P Wk25 98	0.0638662054562068	0.0759357474989432	1.5323933273137e-05	0	0
200702	Pregnant volunteers	Wk25	P Wk25 99	0.0694197885393552	0.059949274341271	9.35146886260618e-06	0	0
200702	Blood donors	Wk22	Wk22 1	0.477022841051314	0.0645109317681585	0.0231997495362627	0	0
200702	Blood donors	Wk22	Wk22 10	0.0687800375469337	0.0790779163609685	2.36455191613416e-05	0	0
200702	Blood donors	Wk22	Wk22 100	0.0942952127659574	0.0739374383542342	6.50124467176939e-05	0	0
200702	Blood donors	Wk22	Wk22 11	0.0621239048811014	0.0572274394717535	5.13163305393416e-06	0	0
200702	Blood donors	Wk22	Wk22 12	0.0898577909887359	0.0863614086573734	9.22991886106455e-05	0	0
200702	Blood donors	Wk22	Wk22 13	0.139778785982478	0.070753925165077	0.000263700068034404	0	0
200702	Blood donors	Wk22	Wk22 14	0.124247809762203	0.106130887747616	0.000679091124821558	0	0
200702	Blood donors	Wk22	Wk22 15	0.109826188986233	0.109252384446075	0.000461774083323558	0	0
200702	Blood donors	Wk22	Wk22 16	0.0954045682102628	0.085320909757887	0.000112083234210915	0	0
200702	Blood donors	Wk22	Wk22 17	0.075436170212766	0.0801184152604549	3.56343261193048e-05	0	0
200702	Blood donors	Wk22	Wk22 18	0.0732174593241552	0.0603489361702128	1.18096385232636e-05	0	0
200702	Blood donors	Wk22	Wk22 19	0.0632332603254067	0.0541059427732942	4.5267555567885e-06	0	0
200702	Blood donors	Wk22	Wk22 2	0.120919743429287	0.0593084372707263	8.05333718374443e-05	0	0
200702	Blood donors	Wk22	Wk22 20	0.0998419899874843	0.0957258987527513	0.000200170899571877	0	0
200702	Blood donors	Wk22	Wk22 21	0.651191645807259	0.449495524578136	0.996534048028312	1	1
200702	Blood donors	Wk22	Wk22 22	0.107607478097622	0.100928393250183	0.000323390994266575	0	0
200702	Blood donors	Wk22	Wk22 23	0.13201329787234	0.10196889214967	0.000750426223357867	0	0
200702	Blood donors	Wk22	Wk22 24	0.11759167709637	0.085320909757887	0.000255788146125006	0	0
200702	Blood donors	Wk22	Wk22 25	0.0721081038798498	0.0603489361702128	1.11189255455613e-05	0	0
200702	Blood donors	Wk22	Wk22 26	0.0621239048811014	0.0572274394717535	5.13163305393416e-06	0	0
200702	Blood donors	Wk22	Wk22 27	0.629004536921151	0.478629493763757	0.996804580700371	1	1
200702	Blood donors	Wk22	Wk22 28	0.105388767209011	0.092604402054292	0.0002207728854646	0	0
200702	Blood donors	Wk22	Wk22 29	0.0809829474342929	0.078037417461482	4.30235772710397e-05	0	0
200702	Blood donors	Wk22	Wk22 3	0.0587958385481852	0.0541059427732942	3.39664537041262e-06	0	0
200702	Blood donors	Wk22	Wk22 30	0.109826188986233	0.0967663976522377	0.000302731580515427	0	0
200702	Blood donors	Wk22	Wk22 31	0.120919743429287	0.105090388848129	0.000589604577299629	0	0
200702	Blood donors	Wk22	Wk22 32	0.122029098873592	0.0874019075568599	0.000321931920761149	0	0
200702	Blood donors	Wk22	Wk22 33	0.0743268147684606	0.0884424064563463	4.74159601432378e-05	0	0
200702	Blood donors	Wk22	Wk22 34	0.0776548811013767	0.0645109317681585	1.87910148958248e-05	0	0
200702	Blood donors	Wk22	Wk22 35	0.0721081038798498	0.0769969185619956	2.59675827202766e-05	0	0
200702	Blood donors	Wk22	Wk22 36	0.156419117647059	0.085320909757887	0.000788076460282964	0	0
200702	Blood donors	Wk22	Wk22 37	0.0787642365456821	0.0676324284666178	2.3426931169912e-05	0	0
200702	Blood donors	Wk22	Wk22 38	0.0920765018773467	0.0967663976522377	0.000151000515403347	0	0
200702	Blood donors	Wk22	Wk22 39	0.120919743429287	0.10196889214967	0.000530905713992919	0	0
200702	Blood donors	Wk22	Wk22 4	0.141997496871089	0.099887894350697	0.000931028418365588	0	0
200702	Blood donors	Wk22	Wk22 40	0.084311013767209	0.0790779163609685	5.28167012334713e-05	0	0
200702	Blood donors	Wk22	Wk22 41	0.0709987484355444	0.0676324284666178	1.55515681058982e-05	0	0
200702	Blood donors	Wk22	Wk22 42	0.0776548811013767	0.0593084372707263	1.40220681625336e-05	0	0
200702	Blood donors	Wk22	Wk22 43	0.0587958385481852	0.0572274394717535	4.1291684646505e-06	0	0
200702	Blood donors	Wk22	Wk22 44	0.109826188986233	0.113414380044021	0.000525905342655167	0	0
200702	Blood donors	Wk22	Wk22 45	0.104279411764706	0.0978068965517241	0.00025610750765553	0	0
200702	Blood donors	Wk22	Wk22 46	0.577974186483104	0.420361555392517	0.993040672981445	1	1
200702	Blood donors	Wk22	Wk22 47	0.113154255319149	0.106130887747616	0.000469645498546712	0	0
200702	Blood donors	Wk22	Wk22 48	0.107607478097622	0.0905234042553191	0.00022146005937893	0	0
200702	Blood donors	Wk22	Wk22 49	0.484788329161452	0.421402054292003	0.986374722549428	1	1
200702	Blood donors	Wk22	Wk22 5	0.0887484355444305	0.107171386647102	0.000186322180960715	0	0
200702	Blood donors	Wk22	Wk22 50	0.0632332603254067	0.0561869405722671	5.16242483783458e-06	0	0
200702	Blood donors	Wk22	Wk22 51	0.0709987484355444	0.0582679383712399	9.25598323242571e-06	0	0
200702	Blood donors	Wk22	Wk22 52	0.11759167709637	0.0957258987527513	0.00038173992509968	0	0
200702	Blood donors	Wk22	Wk22 53	0.0976232790988736	0.0728349229640499	7.07519791298685e-05	0	0
200702	Blood donors	Wk22	Wk22 54	0.109826188986233	0.105090388848129	0.000403413543867644	0	0
200702	Blood donors	Wk22	Wk22 55	0.122029098873592	0.108211885546588	0.000676708362247438	0	0
200702	Blood donors	Wk22	Wk22 56	0.122029098873592	0.0957258987527513	0.000441792683582937	0	0
200702	Blood donors	Wk22	Wk22 57	0.123138454317897	0.085320909757887	0.000306799153877417	0	0
200702	Blood donors	Wk22	Wk22 58	0.0776548811013767	0.0728349229640499	2.86715867923726e-05	0	0
200702	Blood donors	Wk22	Wk22 59	0.0721081038798498	0.0665919295671313	1.56642775640536e-05	0	0
200702	Blood donors	Wk22	Wk22 6	0.128685231539424	0.0957258987527513	0.000544728263602609	0	0
200702	Blood donors	Wk22	Wk22 60	0.105388767209011	0.100928393250183	0.000297873847488793	0	0
200702	Blood donors	Wk22	Wk22 61	0.0887484355444305	0.0842804108584006	8.07288052419588e-05	0	0
200702	Blood donors	Wk22	Wk22 62	0.11759167709637	0.104049889948643	0.000510196483768547	0	0
200702	Blood donors	Wk22	Wk22 63	0.109826188986233	0.106130887747616	0.000417480245525358	0	0
200702	Blood donors	Wk22	Wk22 64	0.0909671464330413	0.0884424064563463	0.000105251061636003	0	0
200702	Blood donors	Wk22	Wk22 65	0.0998419899874843	0.0946853998532649	0.00019269992961364	0	0
200702	Blood donors	Wk22	Wk22 66	0.0765455256570713	0.0676324284666178	2.09281916488391e-05	0	0
200702	Blood donors	Wk22	Wk22 67	0.0865297246558198	0.0624299339691856	2.56970229337572e-05	0	0
200702	Blood donors	Wk22	Wk22 68	0.125357165206508	0.107171386647102	0.000727574271194295	0	0
200702	Blood donors	Wk22	Wk22 69	0.0887484355444305	0.0842804108584006	8.07288052419588e-05	0	0
200702	Blood donors	Wk22	Wk22 7	0.18748107008761	0.140467351430668	0.00899047990524843	0	0
200702	Blood donors	Wk22	Wk22 70	0.12979458698373	0.109252384446075	0.000892176642160625	0	0
200702	Blood donors	Wk22	Wk22 71	0.147544274092616	0.121738371239912	0.00215142346358465	0	0
200702	Blood donors	Wk22	Wk22 72	0.109826188986233	0.100928393250183	0.000350504094413453	0	0
200702	Blood donors	Wk22	Wk22 73	0.0787642365456821	0.0811589141599413	4.41963364940512e-05	0	0
200702	Blood donors	Wk22	Wk22 74	0.0721081038798498	0.0665919295671313	1.56642775640536e-05	0	0
200702	Blood donors	Wk22	Wk22 75	0.0643426157697121	0.0634704328686721	8.45234099616787e-06	0	0
200702	Blood donors	Wk22	Wk22 76	0.148653629536921	0.114454878943507	0.00178894465451504	0	0
200702	Blood donors	Wk22	Wk22 77	0.0809829474342929	0.0842804108584006	5.62429419322386e-05	0	0
200702	Blood donors	Wk22	Wk22 78	0.122029098873592	0.11653587674248	0.000875563026137493	0	0
200702	Blood donors	Wk22	Wk22 79	0.128685231539424	0.124859867938371	0.0013716104133709	0	0
200702	Blood donors	Wk22	Wk22 8	0.0920765018773467	0.0738754218635363	5.90081746119631e-05	0	0
200702	Blood donors	Wk22	Wk22 80	0.0920765018773467	0.104049889948643	0.000194390513194597	0	0
200702	Blood donors	Wk22	Wk22 81	0.075436170212766	0.0669433563477526	1.90642729614998e-05	0	0
200702	Blood donors	Wk22	Wk22 82	0.075436170212766	0.0589501197689164	1.22448788275609e-05	0	0
200702	Blood donors	Wk22	Wk22 83	0.0641207446808511	0.0729382837818797	1.35298402711981e-05	0	0
200702	Blood donors	Wk22	Wk22 84	0.0930379432624114	0.0679425109201071	4.59347499744967e-05	0	0
200702	Blood donors	Wk22	Wk22 85	0.0766934397163121	0.059949274341271	1.38581362914003e-05	0	0
200702	Blood donors	Wk22	Wk22 86	0.109382446808511	0.0869264477948429	0.000205138711215383	0	0
200702	Blood donors	Wk22	Wk22 87	0.925350354609929	0.858273777652529	0.999908302419022	1	1
200702	Blood donors	Wk22	Wk22 88	0.100581560283688	0.0719391292095252	7.62431458951055e-05	0	0
200702	Blood donors	Wk22	Wk22 89	0.109382446808511	0.0819306749330703	0.000166947975599474	0	0
200702	Blood donors	Wk22	Wk22 9	0.098732634543179	0.0634704328686721	4.58178210395178e-05	0	0
200702	Blood donors	Wk22	Wk22 90	0.0930379432624114	0.0579509651965619	2.64019604400145e-05	0	0
200702	Blood donors	Wk22	Wk22 91	0.0779507092198582	0.0589501197689164	1.39369430534053e-05	0	0
200702	Blood donors	Wk22	Wk22 92	0.106867907801418	0.0769349020712977	0.000122353511209708	0	0
200702	Blood donors	Wk22	Wk22 93	0.0905234042553191	0.0699408200648161	4.56038262926506e-05	0	0
200702	Blood donors	Wk22	Wk22 94	0.124469680851064	0.117900239537833	0.000985692242738236	0	0
200702	Blood donors	Wk22	Wk22 95	0.126984219858156	0.096917993518388	0.000539617508886299	0	0
200702	Blood donors	Wk22	Wk22 96	0.101838829787234	0.0819306749330703	0.000125923955300758	0	0
200702	Blood donors	Wk22	Wk22 97	0.0905234042553191	0.0739374383542342	5.53375779923094e-05	0	0
200702	Blood donors	Wk22	Wk22 98	0.0792079787234043	0.0629467380583345	1.86545191286358e-05	0	0
200702	Blood donors	Wk22	Wk22 99	0.0666352836879433	0.0609484289136255	8.42735777634163e-06	0	0
200702	Blood donors	Wk23	Wk23 1	0.0804652482269504	0.0689416654924616	2.72479646910573e-05	0	0
200702	Blood donors	Wk23	Wk23 10	0.0905234042553191	0.0709399746371706	4.79123973363694e-05	0	0
200702	Blood donors	Wk23	Wk23 100	0.0998253079507279	0.0877623418161591	0.000147850962770984	0	0
200702	Blood donors	Wk23	Wk23 11	0.088008865248227	0.0659442017753981	3.32462989650617e-05	0	0
200702	Blood donors	Wk23	Wk23 12	0.106867907801418	0.0789332112160068	0.000133776706562565	0	0
200702	Blood donors	Wk23	Wk23 13	0.105610638297872	0.0679425109201071	7.57560199549094e-05	0	0
200702	Blood donors	Wk23	Wk23 14	0.133270567375887	0.0809315203607158	0.000348750153402044	0	0
200702	Blood donors	Wk23	Wk23 15	0.110639716312057	0.0839289840777794	0.000189929483858894	0	0
200702	Blood donors	Wk23	Wk23 16	0.10309609929078	0.0679425109201071	6.88827614496182e-05	0	0
200702	Blood donors	Wk23	Wk23 17	0.0817225177304965	0.0679425109201071	2.75320874674745e-05	0	0
200702	Blood donors	Wk23	Wk23 18	0.0741789007092199	0.059949274341271	1.21493971382836e-05	0	0
200702	Blood donors	Wk23	Wk23 19	0.598460283687943	0.497578977032549	0.996603898831978	1	1
200702	Blood donors	Wk23	Wk23 2	0.0729216312056738	0.059949274341271	1.13566152553646e-05	0	0
200702	Blood donors	Wk23	Wk23 20	0.115668794326241	0.0879256023671974	0.000266119574993818	0	0
200702	Blood donors	Wk23	Wk23 21	0.088008865248227	0.0789332112160068	6.21704228324083e-05	0	0
200702	Blood donors	Wk23	Wk23 22	0.109382446808511	0.0889247569395519	0.000222024243419973	0	0
200702	Blood donors	Wk23	Wk23 23	0.114411524822695	0.0959188389460335	0.000345017964073348	0	0
200702	Blood donors	Wk23	Wk23 24	0.0968097517730497	0.0749365929265887	7.5579221385236e-05	0	0
200702	Blood donors	Wk23	Wk23 25	0.0930379432624114	0.0769349020712977	7.08060976159499e-05	0	0
200702	Blood donors	Wk23	Wk23 26	0.0678925531914894	0.0709399746371706	1.53913686898322e-05	0	0
200702	Blood donors	Wk23	Wk23 27	0.0804652482269504	0.0649450472030436	2.2132827403043e-05	0	0
200702	Blood donors	Wk23	Wk23 28	0.118183333333333	0.0869264477948429	0.000278390744061336	0	0
200702	Blood donors	Wk23	Wk23 29	0.100581560283688	0.059949274341271	4.04150406451143e-05	0	0
200702	Blood donors	Wk23	Wk23 3	0.164702304964539	0.0839289840777794	0.000912120024858694	0	0
200702	Blood donors	Wk23	Wk23 30	0.116926063829787	0.0899239115119064	0.000300304949023875	0	0
200702	Blood donors	Wk23	Wk23 31	0.115668794326241	0.10391207552487	0.000475879959883852	0	0
200702	Blood donors	Wk23	Wk23 32	0.10309609929078	0.0689416654924616	7.24740135704119e-05	0	0
200702	Blood donors	Wk23	Wk23 33	0.0942952127659574	0.0769349020712977	7.4658556354468e-05	0	0
200702	Blood donors	Wk23	Wk23 34	0.0804652482269504	0.0699408200648161	2.86477224327175e-05	0	0
200702	Blood donors	Wk23	Wk23 35	0.0892661347517731	0.0749365929265887	5.48705965148777e-05	0	0
200702	Blood donors	Wk23	Wk23 36	0.106867907801418	0.0919222206566155	0.000227328573880838	0	0
200702	Blood donors	Wk23	Wk23 37	0.0804652482269504	0.0689416654924616	2.72479646910573e-05	0	0
200702	Blood donors	Wk23	Wk23 38	0.0968097517730497	0.0859272932224884	0.000121704735229269	0	0
200702	Blood donors	Wk23	Wk23 39	0.137042375886525	0.0839289840777794	0.000441846688745273	0	0
200702	Blood donors	Wk23	Wk23 4	0.130756028368794	0.0879256023671974	0.000431639314569714	0	0
200702	Blood donors	Wk23	Wk23 40	0.0980670212765957	0.0789332112160068	9.52961151126093e-05	0	0
200702	Blood donors	Wk23	Wk23 41	1.05484911347518	1.09507341130055	0.99997658811528	1	1
200702	Blood donors	Wk23	Wk23 42	0.465189716312057	0.356698182330562	0.972177042214541	1	1
200702	Blood donors	Wk23	Wk23 43	0.0691498226950355	0.0589501197689164	8.68532866887817e-06	0	0
200702	Blood donors	Wk23	Wk23 44	0.116926063829787	0.0989163026630971	0.000418387428930608	0	0
200702	Blood donors	Wk23	Wk23 45	0.104353368794326	0.0749365929265887	0.000101629376566993	0	0
200702	Blood donors	Wk23	Wk23 46	0.129498758865248	0.0979171480907426	0.000604164673212918	0	0
200702	Blood donors	Wk23	Wk23 47	0.126984219858156	0.105910384669579	0.000734653294273474	0	0
200702	Blood donors	Wk23	Wk23 48	0.108125177304965	0.0789332112160068	0.000140096268631823	0	0
200702	Blood donors	Wk23	Wk23 49	0.108125177304965	0.0769349020712977	0.000128133584087312	0	0
200702	Blood donors	Wk23	Wk23 5	0.0930379432624114	0.0679425109201071	4.59347499744967e-05	0	0
200702	Blood donors	Wk23	Wk23 50	0.0917806737588652	0.0769349020712977	6.71040138866542e-05	0	0
200702	Blood donors	Wk23	Wk23 51	0.075436170212766	0.0609484289136255	1.37518546244886e-05	0	0
200702	Blood donors	Wk23	Wk23 52	0.116926063829787	0.10391207552487	0.000496607767140117	0	0
200702	Blood donors	Wk23	Wk23 53	0.0842370567375887	0.0679425109201071	3.10306770834878e-05	0	0
200702	Blood donors	Wk23	Wk23 54	0.269055673758865	0.18584275045794	0.0840796988717333	1	0
200702	Blood donors	Wk23	Wk23 55	0.123212411347518	0.101913766380161	0.000570645079962263	0	0
200702	Blood donors	Wk23	Wk23 56	0.105610638297872	0.0809315203607158	0.000139280844785932	0	0
200702	Blood donors	Wk23	Wk23 57	0.748689809630459	0.619266861354471	0.999341455960158	1	1
200702	Blood donors	Wk23	Wk23 58	0.114572228443449	0.0680404672507301	0.000105002811331525	0	0
200702	Blood donors	Wk23	Wk23 59	0.0952877939529675	0.0542351550549298	2.30355916396863e-05	0	0
200702	Blood donors	Wk23	Wk23 6	0.124469680851064	0.09292137522897	0.000430739686408783	0	0
200702	Blood donors	Wk23	Wk23 60	0.186038073908175	0.0936789041857878	0.00215765775765804	0	0
200702	Blood donors	Wk23	Wk23 61	0.51273908174692	0.0670543735224586	0.0344743051747217	0	0
200702	Blood donors	Wk23	Wk23 62	0.108900335946249	0.100581560283688	0.000334955864775624	0	0
200702	Blood donors	Wk23	Wk23 63	0.0952877939529675	0.0976232790988736	0.000178261803595212	0	0
200702	Blood donors	Wk23	Wk23 64	0.0714658454647256	0.0798735919899875	2.84809728095525e-05	0	0
200702	Blood donors	Wk23	Wk23 65	0.943802911534154	0.6389887359199	0.999763131976309	1	1
200702	Blood donors	Wk23	Wk23 66	0.110034714445689	0.0621239048811014	6.52227580093536e-05	0	0
200702	Blood donors	Wk23	Wk23 67	0.0771377379619261	0.070012654707273	2.43356371007475e-05	0	0
200702	Blood donors	Wk23	Wk23 68	0.108900335946249	0.0749431233486302	0.000120296732628814	0	0
200702	Blood donors	Wk23	Wk23 69	0.0828096304591265	0.0621239048811014	2.12382988993287e-05	0	0
200702	Blood donors	Wk23	Wk23 7	0.124469680851064	0.0959188389460335	0.000481036965505702	0	0
200702	Blood donors	Wk23	Wk23 70	0.831499440089586	0.524601863440412	0.999224669966043	1	1
200702	Blood donors	Wk23	Wk23 71	0.0952877939529675	0.0926928104575163	0.000148839786104975	0	0
200702	Blood donors	Wk23	Wk23 72	0.0794064949608063	0.0779014045334446	3.95703174036477e-05	0	0
200702	Blood donors	Wk23	Wk23 73	0.569458006718925	0.425006396884995	0.992899723300764	1	1
200702	Blood donors	Wk23	Wk23 74	0.0703314669652856	0.0611378111528299	1.05422235541219e-05	0	0
200702	Blood donors	Wk23	Wk23 75	0.478707726763718	0.231732026143791	0.902644804993345	1	0
200702	Blood donors	Wk23	Wk23 76	0.0918846584546472	0.0779014045334446	7.03986773913924e-05	0	0
200702	Blood donors	Wk23	Wk23 77	0.0975565509518477	0.0719848421638159	6.77355913519253e-05	0	0
200702	Blood donors	Wk23	Wk23 78	0.0964221724524076	0.0936789041857878	0.000161807209110304	0	0
200702	Blood donors	Wk23	Wk23 79	0.0975565509518477	0.0828318731748018	0.000110411570223236	0	0
200702	Blood donors	Wk23	Wk23 8	0.455131560283688	0.259780188812174	0.91787771981869	1	1
200702	Blood donors	Wk23	Wk23 80	0.0907502799552072	0.0798735919899875	7.31256329215004e-05	0	0
200702	Blood donors	Wk23	Wk23 81	0.0680627099664054	0.070012654707273	1.48481613065354e-05	0	0
200702	Blood donors	Wk23	Wk23 82	0.076003359462486	0.0621239048811014	1.51386571087264e-05	0	0
200702	Blood donors	Wk23	Wk23 83	0.0646595744680851	0.0601517174245585	7.14819583652604e-06	0	0
200702	Blood donors	Wk23	Wk23 84	0.107765957446809	0.0798735919899875	0.000144087443414326	0	0
200702	Blood donors	Wk23	Wk23 85	0.0816752519596865	0.0719848421638159	3.35916993674523e-05	0	0
200702	Blood donors	Wk23	Wk23 86	0.104362821948488	0.0877623418161591	0.000176200496000823	0	0
200702	Blood donors	Wk23	Wk23 87	0.104362821948488	0.0926928104575163	0.000213119985188273	0	0
200702	Blood donors	Wk23	Wk23 88	0.102094064949608	0.0818457794465304	0.000126715976153827	0	0
200702	Blood donors	Wk23	Wk23 89	0.088481522956327	0.0749431233486302	5.30075457504387e-05	0	0
200702	Blood donors	Wk23	Wk23 9	0.109382446808511	0.0709399746371706	0.000101119761163394	0	0
200702	Blood donors	Wk23	Wk23 90	0.076003359462486	0.0650821860659157	1.78003310655206e-05	0	0
200702	Blood donors	Wk23	Wk23 91	0.0737346024636058	0.0650821860659157	1.57933650098974e-05	0	0
200702	Blood donors	Wk23	Wk23 92	0.0986909294512878	0.0779014045334446	9.33368235833128e-05	0	0
200702	Blood donors	Wk23	Wk23 93	0.0805408734602463	0.0680404672507301	2.61245717455561e-05	0	0
200702	Blood donors	Wk23	Wk23 94	0.13272228443449	0.0926928104575163	0.000550104511024013	0	0
200702	Blood donors	Wk23	Wk23 95	0.0907502799552072	0.0838179669030733	8.64857504414566e-05	0	0
200702	Blood donors	Wk23	Wk23 96	0.0975565509518477	0.070012654707273	6.14917422203655e-05	0	0
200702	Blood donors	Wk23	Wk23 97	0.0850783874580067	0.0729709358920873	4.13792982393857e-05	0	0
200702	Blood donors	Wk23	Wk23 98	0.0816752519596865	0.0640960923376443	2.24248029662144e-05	0	0
200702	Blood donors	Wk23	Wk23 99	0.566054871220605	0.256384369350577	0.960510883726898	1	1
200702	Blood donors	Wk24	Wk24 1	0.0794064949608063	0.0739570296203588	3.30222577082373e-05	0	0
200702	Blood donors	Wk24	Wk24 10	0.0907502799552072	0.0719848421638159	5.09150072319776e-05	0	0
200702	Blood donors	Wk24	Wk24 100	0.104450081833061	0.110906157531351	0.00039916891076417	0	0
200702	Blood donors	Wk24	Wk24 11	0.0691970884658455	0.0621239048811014	1.04532082705888e-05	0	0
200702	Blood donors	Wk24	Wk24 12	0.106631578947368	0.0818457794465304	0.000150439246265683	0	0
200702	Blood donors	Wk24	Wk24 13	0.0952877939529675	0.0670543735224586	4.82177735189882e-05	0	0
200702	Blood donors	Wk24	Wk24 14	0.0918846584546472	0.0828318731748018	8.71657920962225e-05	0	0
200702	Blood donors	Wk24	Wk24 15	0.0998253079507279	0.0818457794465304	0.000115961414903111	0	0
200702	Blood donors	Wk24	Wk24 16	0.0726002239641657	0.0729709358920873	2.21252999009769e-05	0	0
200702	Blood donors	Wk24	Wk24 17	0.284729003359462	0.0808596857182589	0.00686998098711819	0	0
200702	Blood donors	Wk24	Wk24 18	0.0737346024636058	0.0640960923376443	1.49757781437998e-05	0	0
200702	Blood donors	Wk24	Wk24 19	0.0567189249720045	0.0601517174245585	4.26153019728037e-06	0	0
200702	Blood donors	Wk24	Wk24 2	0.0657939529675252	0.0611378111528299	8.1021335698872e-06	0	0
200702	Blood donors	Wk24	Wk24 20	0.108900335946249	0.0956510916423307	0.000281211607270382	0	0
200702	Blood donors	Wk24	Wk24 21	0.0782721164613662	0.0650821860659157	1.99918511752384e-05	0	0
200702	Blood donors	Wk24	Wk24 22	0.113437849944009	0.0926928104575163	0.00029614235166488	0	0
200702	Blood donors	Wk24	Wk24 23	0.113437849944009	0.098609372827145	0.000367282850657876	0	0
200702	Blood donors	Wk24	Wk24 24	0.0952877939529675	0.0838179669030733	0.000104851322267009	0	0
200702	Blood donors	Wk24	Wk24 25	0.0873471444568869	0.0779014045334446	5.76437909081685e-05	0	0
200702	Blood donors	Wk24	Wk24 26	0.0941534154535274	0.0709987484355444	5.61174376739194e-05	0	0
200702	Blood donors	Wk24	Wk24 27	0.0703314669652856	0.0670543735224586	1.454141573215e-05	0	0
200702	Blood donors	Wk24	Wk24 28	0.0975565509518477	0.0946649979140592	0.00017574015312056	0	0
200702	Blood donors	Wk24	Wk24 29	0.0703314669652856	0.0769153108051731	2.34455884558504e-05	0	0
200702	Blood donors	Wk24	Wk24 3	0.0748689809630459	0.0650821860659157	1.67744466628705e-05	0	0
200702	Blood donors	Wk24	Wk24 30	0.114572228443449	0.0936789041857878	0.000319550974843278	0	0
200702	Blood donors	Wk24	Wk24 31	0.308550951847704	0.361896398275622	0.869360558659244	1	1
200702	Blood donors	Wk24	Wk24 32	0.0816752519596865	0.0838179669030733	5.70612441423424e-05	0	0
200702	Blood donors	Wk24	Wk24 33	0.050290780141844	0.0679425109201071	4.05051643248555e-06	0	0
200702	Blood donors	Wk24	Wk24 34	0.164025313693399	0.221812315062703	0.0251712279868318	0	0
200702	Blood donors	Wk24	Wk24 35	0.0417800327332242	0.0539543469071439	8.73141277391021e-07	0	0
200702	Blood donors	Wk24	Wk24 36	0.0758230223677032	0.0939205298013245	6.32342513930407e-05	0	0
200702	Blood donors	Wk24	Wk24 37	0.0533855973813421	0.0699408200648161	5.67182870264693e-06	0	0
200702	Blood donors	Wk24	Wk24 38	0.0750493180578287	0.0999154572354516	7.5321717629362e-05	0	0
200702	Blood donors	Wk24	Wk24 39	0.0804652482269503	0.094919684373679	8.29490343013941e-05	0	0
200702	Blood donors	Wk24	Wk24 4	0.108900335946249	0.0936789041857878	0.000261545381548888	0	0
200702	Blood donors	Wk24	Wk24 40	0.0634437534097109	0.0759357474989432	1.49276986111668e-05	0	0
200702	Blood donors	Wk24	Wk24 41	0.050290780141844	0.100914611807806	1.60585805097369e-05	0	0
200702	Blood donors	Wk24	Wk24 42	0.0572541189307147	0.0649450472030436	5.77564340370484e-06	0	0
200702	Blood donors	Wk24	Wk24 43	0.0549330060010911	0.0649450472030436	4.9051328974703e-06	0	0
200702	Blood donors	Wk24	Wk24 44	0.0820126568466994	0.0869264477948429	6.58361454642376e-05	0	0
200702	Blood donors	Wk24	Wk24 45	0.0549330060010911	0.116901084965478	3.79678355199031e-05	0	0
200702	Blood donors	Wk24	Wk24 46	0.0758230223677032	0.0809315203607158	3.76621167921254e-05	0	0
200702	Blood donors	Wk24	Wk24 47	0.0796915439170758	0.0899239115119064	6.61464392442968e-05	0	0
200702	Blood donors	Wk24	Wk24 48	0.0719545008183306	0.0679425109201071	1.66576776778893e-05	0	0
200702	Blood donors	Wk24	Wk24 49	0.0649911620294599	0.0749365929265887	1.56774937249415e-05	0	0
200702	Blood donors	Wk24	Wk24 5	0.0726002239641657	0.0690265609790015	1.82332978734268e-05	0	0
200702	Blood donors	Wk24	Wk24 50	0.0649911620294599	0.0749365929265887	1.56774937249415e-05	0	0
200702	Blood donors	Wk24	Wk24 51	0.0464222585924714	0.0629467380583345	2.26362169819527e-06	0	0
200702	Blood donors	Wk24	Wk24 52	0.0758230223677032	0.094919684373679	6.56072079361914e-05	0	0
200702	Blood donors	Wk24	Wk24 53	0.0626700490998363	0.0669433563477526	9.17013313611603e-06	0	0
200702	Blood donors	Wk24	Wk24 54	0.0758230223677032	0.0839289840777794	4.2745649609377e-05	0	0
200702	Blood donors	Wk24	Wk24 55	0.0789178396072013	0.0869264477948429	5.65622000071598e-05	0	0
200702	Blood donors	Wk24	Wk24 56	0.0642174577195854	0.0669433563477526	1.00969747183211e-05	0	0
200702	Blood donors	Wk24	Wk24 57	0.0588015275504637	0.0699408200648161	8.30571029170057e-06	0	0
200702	Blood donors	Wk24	Wk24 58	0.0750493180578287	0.063945892630689	1.59272168735458e-05	0	0
200702	Blood donors	Wk24	Wk24 59	0.0603489361702128	0.0629467380583345	6.37667994668467e-06	0	0
200702	Blood donors	Wk24	Wk24 6	0.111169092945129	0.100581560283688	0.000363339312077265	0	0
200702	Blood donors	Wk24	Wk24 60	0.0758230223677032	0.094919684373679	6.56072079361914e-05	0	0
200702	Blood donors	Wk24	Wk24 61	0.0649911620294599	0.0759357474989432	1.64173907727383e-05	0	0
200702	Blood donors	Wk24	Wk24 62	0.0804652482269503	0.094919684373679	8.29490343013941e-05	0	0
200702	Blood donors	Wk24	Wk24 63	0.0835600654664484	0.094919684373679	9.62723013562265e-05	0	0
200702	Blood donors	Wk24	Wk24 64	0.0912971085651937	0.0769349020712977	6.57193434128735e-05	0	0
200702	Blood donors	Wk24	Wk24 65	0.0572541189307147	0.0809315203607158	1.24265552761682e-05	0	0
200702	Blood donors	Wk24	Wk24 66	0.0557067103109656	0.0819306749330703	1.16394534070974e-05	0	0
200702	Blood donors	Wk24	Wk24 67	0.0572541189307147	0.0649450472030436	5.77564340370484e-06	0	0
200702	Blood donors	Wk24	Wk24 68	0.0742756137479542	0.0819306749330703	3.6233487097026e-05	0	0
200702	Blood donors	Wk24	Wk24 69	0.0595752318603382	0.0699408200648161	8.7455479675369e-06	0	0
200702	Blood donors	Wk24	Wk24 7	0.12818477043673	0.0995954665554165	0.000615685796593882	0	0
200702	Blood donors	Wk24	Wk24 70	0.0882022913256956	0.0859272932224884	8.42762194216976e-05	0	0
200702	Blood donors	Wk24	Wk24 71	0.516834478996181	0.722388755812315	0.998339786340705	1	1
200702	Blood donors	Wk24	Wk24 72	0.0735019094380797	0.0729382837818797	2.31938486148775e-05	0	0
200702	Blood donors	Wk24	Wk24 73	0.0758230223677032	0.0729382837818797	2.62223458074029e-05	0	0
200702	Blood donors	Wk24	Wk24 74	0.362867321331151	0.390669437790616	0.94837868776219	1	1
200702	Blood donors	Wk24	Wk24 75	0.0456485542825968	0.059949274341271	1.78737051853561e-06	0	0
200702	Blood donors	Wk24	Wk24 76	0.0928445171849427	0.0939205298013245	0.000140634042185342	0	0
200702	Blood donors	Wk24	Wk24 77	0.068085979268958	0.0869264477948429	3.15822085171225e-05	0	0
200702	Blood donors	Wk24	Wk24 78	0.0889759956355701	0.0889247569395519	9.82911444346596e-05	0	0
200702	Blood donors	Wk24	Wk24 79	0.085881178396072	0.094919684373679	0.00010726654571891	0	0
200702	Blood donors	Wk24	Wk24 8	0.0986909294512878	0.089734529272702	0.000152696957274328	0	0
200702	Blood donors	Wk24	Wk24 80	0.0781441352973268	0.0769349020712977	3.55649378302458e-05	0	0
200702	Blood donors	Wk24	Wk24 81	0.0634437534097109	0.0649450472030436	8.66137799038214e-06	0	0
200702	Blood donors	Wk24	Wk24 82	0.588015275504637	0.778341411864168	0.999229230051993	1	1
200702	Blood donors	Wk24	Wk24 83	0.0410063284233497	0.0559526560518529	9.2051423222772e-07	0	0
200702	Blood donors	Wk24	Wk24 84	0.085881178396072	0.0989163026630971	0.000123826470919243	0	0
200702	Blood donors	Wk24	Wk24 85	0.0595752318603382	0.0779340566436522	1.27471647719535e-05	0	0
200702	Blood donors	Wk24	Wk24 86	0.0998078559738134	0.0989163026630971	0.000224062161029296	0	0
200702	Blood donors	Wk24	Wk24 87	0.0897496999454446	0.0999154572354516	0.000152588427324133	0	0
200702	Blood donors	Wk24	Wk24 88	0.362867321331151	0.384674510356489	0.945775097547912	1	1
200702	Blood donors	Wk24	Wk24 89	0.0618963447899618	0.0809315203607158	1.69045360606801e-05	0	0
200702	Blood donors	Wk24	Wk24 9	0.0782721164613662	0.0759292170769017	3.41926159247441e-05	0	0
200702	Blood donors	Wk24	Wk24 90	0.0471959629023459	0.0689416654924616	3.31664700053969e-06	0	0
200702	Blood donors	Wk24	Wk24 91	0.0479696672122204	0.0659442017753981	3.02942863361633e-06	0	0
200702	Blood donors	Wk24	Wk24 92	0.0905234042553191	0.0899239115119064	0.000109385332186574	0	0
200702	Blood donors	Wk24	Wk24 93	0.0564804146208402	0.0689416654924616	6.73869455891651e-06	0	0
200702	Blood donors	Wk24	Wk24 94	0.0866548827059465	0.0849281386501339	7.54541516200249e-05	0	0
200702	Blood donors	Wk24	Wk24 95	0.0796915439170758	0.0809315203607158	4.58361569274923e-05	0	0
200702	Blood donors	Wk24	Wk24 96	0.069633387888707	0.0689416654924616	1.53984117420292e-05	0	0
200702	Blood donors	Wk24	Wk24 97	0.050290780141844	0.059949274341271	2.61970337539497e-06	0	0
200702	Blood donors	Wk24	Wk24 98	0.0549330060010911	0.0589501197689164	3.50110486052602e-06	0	0
200702	Blood donors	Wk24	Wk24 99	0.0471959629023459	0.0519560377624348	1.23874947743907e-06	0	0
200702	Blood donors	Wk25	Wk25 1	0.0694806830907055	0.0603489361702128	9.60351091955358e-06	0	0
200702	Blood donors	Wk25	Wk25 10	0.0645177771556551	0.0582679383712399	6.34338855476369e-06	0	0
200702	Blood donors	Wk25	Wk25 100	0.101724532559639	0.0942952127659574	0.000204480291872496	0	0
200702	Blood donors	Wk25	Wk25 11	0.0962803751399776	0.0572274394717535	2.89311919942081e-05	0	0
200702	Blood donors	Wk25	Wk25 12	0.401002799552072	0.328797652237711	0.937931802051648	1	1
200702	Blood donors	Wk25	Wk25 13	0.0714658454647257	0.0717944240645635	1.96478111890719e-05	0	0
200702	Blood donors	Wk25	Wk25 14	0.113154255319149	0.126940865737344	0.000875299439231394	0	0
200702	Blood donors	Wk25	Wk25 15	0.108191349384099	0.0957258987527513	0.000274804008224073	0	0
200702	Blood donors	Wk25	Wk25 16	0.0744435890257559	0.0832399119589142	3.8632505556635e-05	0	0
200702	Blood donors	Wk25	Wk25 17	0.368247620380739	0.362093617021277	0.937726122870964	1	1
200702	Blood donors	Wk25	Wk25 18	0.0684881019036954	0.0582679383712399	8.02974648173027e-06	0	0
200702	Blood donors	Wk25	Wk25 19	0.0595548712206047	0.0572274394717535	4.34363079382383e-06	0	0
200702	Blood donors	Wk25	Wk25 2	0.0655103583426652	0.0541059427732942	5.20520482272247e-06	0	0
200702	Blood donors	Wk25	Wk25 20	0.0873471444568869	0.078037417461482	5.79949263962987e-05	0	0
200702	Blood donors	Wk25	Wk25 21	0.0714658454647257	0.0894829053558327	4.22981319941895e-05	0	0
200702	Blood donors	Wk25	Wk25 22	0.0942952127659574	0.104049889948643	0.000213539949090419	0	0
200702	Blood donors	Wk25	Wk25 23	0.12903555431131	0.108211885546588	0.000843273227726563	0	0
200702	Blood donors	Wk25	Wk25 24	0.13002813549832	0.0759564196625092	0.00025376829150226	0	0
200702	Blood donors	Wk25	Wk25 25	0.0794064949608063	0.0676324284666178	2.4190090868792e-05	0	0
200702	Blood donors	Wk25	Wk25 26	0.670984882418813	0.617015847395451	0.998972858845107	1	1
200702	Blood donors	Wk25	Wk25 27	0.0774213325867861	0.0634704328686721	1.75468803693679e-05	0	0
200702	Blood donors	Wk25	Wk25 28	0.0823842385218365	0.0957258987527513	9.37555468603083e-05	0	0
200702	Blood donors	Wk25	Wk25 29	0.12705039193729	0.0769969185619956	0.000242830177918186	0	0
200702	Blood donors	Wk25	Wk25 3	0.0714658454647257	0.0541059427732942	7.33849996636948e-06	0	0
200702	Blood donors	Wk25	Wk25 30	0.0923100503919373	0.139426852531181	0.000543576935184315	0	0
200702	Blood donors	Wk25	Wk25 31	0.108191349384099	0.0978068965517241	0.000296158426697497	0	0
200702	Blood donors	Wk25	Wk25 32	0.300752099664054	0.280934702861335	0.427918518354726	1	1
200702	Blood donors	Wk25	Wk25 33	0.206456886898096	0.0769969185619956	0.00164600332875664	0	0
200702	Blood donors	Wk25	Wk25 34	0.0734510078387458	0.0645109317681585	1.50847392023645e-05	0	0
200702	Blood donors	Wk25	Wk25 35	0.0744435890257559	0.0613894350696992	1.3383074409179e-05	0	0
200702	Blood donors	Wk25	Wk25 36	0.088339725643897	0.0894829053558327	9.76500605761604e-05	0	0
200702	Blood donors	Wk25	Wk25 37	0.0794064949608063	0.0957258987527513	8.10764127110454e-05	0	0
200702	Blood donors	Wk25	Wk25 38	0.109183930571109	0.0905234042553191	0.000234540415690919	0	0
200702	Blood donors	Wk25	Wk25 39	0.0933026315789474	0.0946853998532649	0.000147498376442349	0	0
200702	Blood donors	Wk25	Wk25 4	0.0942952127659574	0.0894829053558327	0.000126326720014005	0	0
200702	Blood donors	Wk25	Wk25 40	0.076428751399776	0.078037417461482	3.42362289814102e-05	0	0
200702	Blood donors	Wk25	Wk25 41	0.0813916573348264	0.0749159207630227	3.80727544549986e-05	0	0
200702	Blood donors	Wk25	Wk25 42	0.0655103583426652	0.0572274394717535	6.32775827191789e-06	0	0
200702	Blood donors	Wk25	Wk25 43	0.352366321388578	0.416199559794571	0.953071807392172	1	1
200702	Blood donors	Wk25	Wk25 44	0.0843694008958567	0.108211885546588	0.000157815378576568	0	0
200702	Blood donors	Wk25	Wk25 45	0.0694806830907055	0.0769969185619956	2.24285136705693e-05	0	0
200702	Blood donors	Wk25	Wk25 46	0.0893323068309071	0.125900366837858	0.000334902954917088	0	0
200702	Blood donors	Wk25	Wk25 47	0.0913174692049272	0.126940865737344	0.000375845315982871	0	0
200702	Blood donors	Wk25	Wk25 48	0.0784139137737962	0.0894829053558327	6.10054869039645e-05	0	0
200702	Blood donors	Wk25	Wk25 49	0.0803990761478164	0.0655514306676449	2.27865561666096e-05	0	0
200702	Blood donors	Wk25	Wk25 5	0.331522116461366	0.324635656639765	0.858863026805644	1	1
200702	Blood donors	Wk25	Wk25 50	0.0665029395296753	0.0603489361702128	8.07860986312692e-06	0	0
200702	Blood donors	Wk25	Wk25 51	0.0585622900335946	0.0541059427732942	3.3436961529576e-06	0	0
200702	Blood donors	Wk25	Wk25 52	0.0893323068309071	0.0946853998532649	0.000124238746704532	0	0
200702	Blood donors	Wk25	Wk25 53	0.0734510078387458	0.0728349229640499	2.30165905078517e-05	0	0
200702	Blood donors	Wk25	Wk25 54	0.12506522956327	0.0988473954512106	0.000544230576199108	0	0
200702	Blood donors	Wk25	Wk25 55	0.103228443449048	0.106130887747616	0.000326964321121525	0	0
200702	Blood donors	Wk25	Wk25 56	0.0863545632698768	0.111333382245048	0.000190982196407349	0	0
200702	Blood donors	Wk25	Wk25 57	0.0933026315789474	0.0728349229640499	5.91755454265598e-05	0	0
200702	Blood donors	Wk25	Wk25 58	0.075436170212766	0.0603489361702128	1.32866319839664e-05	0	0
200702	Blood donors	Wk25	Wk25 59	0.0645177771556551	0.0551464416727806	5.23680303732288e-06	0	0
200702	Blood donors	Wk25	Wk25 6	0.120102323628219	0.0946853998532649	0.000399433227091222	0	0
200702	Blood donors	Wk25	Wk25 60	0.108191349384099	0.100928393250183	0.000330368685190429	0	0
200702	Blood donors	Wk25	Wk25 61	0.943944708846584	0.537937931034483	0.999569097417383	1	1
200702	Blood donors	Wk25	Wk25 62	0.0803990761478164	0.10196889214967	0.000106096926224875	0	0
200702	Blood donors	Wk25	Wk25 63	0.150872340425532	0.119657373440939	0.0022122905236711	0	0
200702	Blood donors	Wk25	Wk25 64	0.0893323068309071	0.107171386647102	0.000191206322596569	0	0
200702	Blood donors	Wk25	Wk25 65	0.0863545632698768	0.0665919295671313	3.19148156942006e-05	0	0
200702	Blood donors	Wk25	Wk25 66	0.0655103583426652	0.0582679383712399	6.73744688595157e-06	0	0
200702	Blood donors	Wk25	Wk25 67	0.0694806830907055	0.0561869405722671	7.48821977608616e-06	0	0
200702	Blood donors	Wk25	Wk25 68	0.120102323628219	0.111333382245048	0.0007016098609211	0	0
200702	Blood donors	Wk25	Wk25 69	0.12308006718925	0.0967663976522377	0.000474503202593647	0	0
200702	Blood donors	Wk25	Wk25 7	0.0942952127659574	0.099887894350697	0.000185257868787657	0	0
200702	Blood donors	Wk25	Wk25 70	0.259063689809631	0.14254834922964	0.032309189245758	0	0
200702	Blood donors	Wk25	Wk25 71	0.12506522956327	0.138386353631695	0.00175191128232872	0	0
200702	Blood donors	Wk25	Wk25 72	0.0933026315789474	0.103009391049156	0.000197767011960571	0	0
200702	Blood donors	Wk25	Wk25 73	0.0684881019036954	0.0738754218635363	1.83466786612962e-05	0	0
200702	Blood donors	Wk25	Wk25 74	0.0704732642777156	0.0624299339691856	1.14290216148838e-05	0	0
200702	Blood donors	Wk25	Wk25 75	0.0655103583426652	0.0634704328686721	9.07426860918825e-06	0	0
200702	Blood donors	Wk25	Wk25 76	0.102235862262038	0.141507850330154	0.000856013963911635	0	0
200702	Blood donors	Wk25	Wk25 77	0.075436170212766	0.0842804108584006	4.25051061481718e-05	0	0
200702	Blood donors	Wk25	Wk25 78	0.0933026315789474	0.125900366837858	0.00039757117874226	0	0
200702	Blood donors	Wk25	Wk25 79	0.104221024636058	0.126940865737344	0.000632964549227011	0	0
200702	Blood donors	Wk25	Wk25 8	0.0853619820828667	0.0811589141599413	6.07128211606024e-05	0	0
200702	Blood donors	Wk25	Wk25 80	0.0933026315789474	0.0832399119589142	9.41943865399037e-05	0	0
200702	Blood donors	Wk25	Wk25 81	0.067435364281109	0.0695427194148936	1.39834606844858e-05	0	0
200702	Blood donors	Wk25	Wk25 82	0.078865087040619	0.0719000997340426	2.9135993413032e-05	0	0
200702	Blood donors	Wk25	Wk25 83	0.066292392005158	0.0612918882978723	8.42061701328278e-06	0	0
200702	Blood donors	Wk25	Wk25 84	0.126869922630561	0.10018866356383	0.000603494267757456	0	0
200702	Blood donors	Wk25	Wk25 85	0.074293197936815	0.073078789893617	2.43578848638237e-05	0	0
200702	Blood donors	Wk25	Wk25 86	0.118869116698904	0.0954739029255319	0.000394724471792778	0	0
200702	Blood donors	Wk25	Wk25 87	0.10286750483559	0.102546043882979	0.000286136520620227	0	0
200702	Blood donors	Wk25	Wk25 88	0.0948666989039329	0.0825083111702128	9.7538063717096e-05	0	0
200702	Blood donors	Wk25	Wk25 89	0.093723726627982	0.0789722406914894	7.98315801997521e-05	0	0
200702	Blood donors	Wk25	Wk25 9	0.0833768197088466	0.0738754218635363	3.98819756508573e-05	0	0
200702	Blood donors	Wk25	Wk25 90	0.08000805931657	0.0648279587765958	2.15050378989945e-05	0	0
200702	Blood donors	Wk25	Wk25 91	0.062863475177305	0.0601131981382979	6.38164526922669e-06	0	0
200702	Blood donors	Wk25	Wk25 92	0.106296421663443	0.108439494680851	0.000395539348865481	0	0
200702	Blood donors	Wk25	Wk25 93	0.109725338491296	0.073078789893617	0.000113528977787327	0	0
200702	Blood donors	Wk25	Wk25 94	0.110868310767247	0.0990099734042553	0.000340309827033575	0	0
200702	Blood donors	Wk25	Wk25 95	0.106296421663443	0.101367353723404	0.000312812040401247	0	0
200702	Blood donors	Wk25	Wk25 96	0.100581560283688	0.0801509308510638	0.000111074783849309	0	0
200702	Blood donors	Wk25	Wk25 97	0.077722114764668	0.0766148603723404	3.43112157836223e-05	0	0
200702	Blood donors	Wk25	Wk25 98	0.0822940038684719	0.0683640292553192	2.89159268707095e-05	0	0
200702	Blood donors	Wk25	Wk25 99	0.070864281108962	0.0648279587765958	1.33194911655643e-05	0	0
200923	Pregnant volunteers	Wk30	P Wk30 1	0.324096138691883	0.715676486633933	0.98937105737002	1	1
200923	Pregnant volunteers	Wk30	P Wk30 10	0.0614665090622537	0.0618963447899618	6.46556851124913e-06	0	0
200923	Pregnant volunteers	Wk30	P Wk30 100	0.770139201780003	0.371868444710818	0.996541531560571	1	1
200923	Pregnant volunteers	Wk30	P Wk30 11	0.0996502495403205	0.140233906164757	0.000749864697974283	0	0
200923	Pregnant volunteers	Wk30	P Wk30 12	0.104306803257158	0.0744690398254228	9.92640734041606e-05	0	0
200923	Pregnant volunteers	Wk30	P Wk30 13	0.0931310743367481	0.0647977359519913	3.91022811317421e-05	0	0
200923	Pregnant volunteers	Wk30	P Wk30 14	0.11827646440767	0.082206082924168	0.000229943988651836	0	0
200923	Pregnant volunteers	Wk30	P Wk30 15	0.558786446020489	0.416833196944899	0.991831766805877	1	1
200923	Pregnant volunteers	Wk30	P Wk30 16	0.098718938796953	0.0783375613747954	9.52752766905659e-05	0	0
200923	Pregnant volunteers	Wk30	P Wk30 17	0.0903371421066456	0.0773704309874523	6.42848347653381e-05	0	0
200923	Pregnant volunteers	Wk30	P Wk30 18	0.0633291305489887	0.0657648663393344	8.98369019969314e-06	0	0
200923	Pregnant volunteers	Wk30	P Wk30 19	0.756224323614395	0.50290780141844	0.998695125572065	1	1
200923	Pregnant volunteers	Wk30	P Wk30 2	0.0549473338586814	0.0560935624659029	2.94812329415528e-06	0	0
200923	Pregnant volunteers	Wk30	P Wk30 20	0.0726422379826635	0.0764033006001091	2.60244116763175e-05	0	0
200923	Pregnant volunteers	Wk30	P Wk30 21	0.0763674809561334	0.0686662575013639	2.18613863405825e-05	0	0
200923	Pregnant volunteers	Wk30	P Wk30 22	0.0977876280535855	0.0735019094380797	7.35197487123365e-05	0	0
200923	Pregnant volunteers	Wk30	P Wk30 23	0.12572695035461	0.0831732133115112	0.000304768935721837	0	0
200923	Pregnant volunteers	Wk30	P Wk30 24	0.0707796164959285	0.0735019094380797	2.05264240887293e-05	0	0
200923	Pregnant volunteers	Wk30	P Wk30 25	0.0623978198056212	0.0715676486633933	1.13740026669862e-05	0	0
200923	Pregnant volunteers	Wk30	P Wk30 26	0.0651917520357237	0.0560935624659029	5.7893699253464e-06	0	0
200923	Pregnant volunteers	Wk30	P Wk30 27	0.0763674809561334	0.057060692853246	1.14744626258934e-05	0	0
200923	Pregnant volunteers	Wk30	P Wk30 28	0.48055634357762	0.28820485542826	0.950835011249836	1	1
200923	Pregnant volunteers	Wk30	P Wk30 29	0.0726422379826635	0.0802718221494817	3.09074799026421e-05	0	0
200923	Pregnant volunteers	Wk30	P Wk30 3	0.0577412660887838	0.0667319967266776	6.56399091236715e-06	0	0
200923	Pregnant volunteers	Wk30	P Wk30 30	0.0921997635933806	0.0928445171849427	0.000131440088063874	0	0
200923	Pregnant volunteers	Wk30	P Wk30 31	0.0838179669030733	0.0918773867975996	8.70029676930953e-05	0	0
200923	Pregnant volunteers	Wk30	P Wk30 32	0.0847492776464408	0.0831732133115112	6.42685594490767e-05	0	0
200923	Pregnant volunteers	Wk30	P Wk30 33	0.071710927239296	0.0802718221494817	2.93726734189037e-05	0	0
200923	Pregnant volunteers	Wk30	P Wk30 34	0.0623978198056212	0.0676991271140207	9.37319697841277e-06	0	0
200923	Pregnant volunteers	Wk30	P Wk30 35	0.104306803257158	0.0928445171849427	0.000213882776905064	0	0
200923	Pregnant volunteers	Wk30	P Wk30 36	0.101512871027055	0.0918773867975996	0.000185276202497155	0	0
200923	Pregnant volunteers	Wk30	P Wk30 37	0.0679856842658261	0.062863475177305	1.01593488583407e-05	0	0
200923	Pregnant volunteers	Wk30	P Wk30 38	0.0912684528500131	0.0793046917621386	7.29495132779647e-05	0	0
200923	Pregnant volunteers	Wk30	P Wk30 39	0.442372603099553	0.0880088652482269	0.048172509521252	0	0
200923	Pregnant volunteers	Wk30	P Wk30 4	0.0791614131862359	0.0802718221494817	4.33901835605877e-05	0	0
200923	Pregnant volunteers	Wk30	P Wk30 40	0.11827646440767	0.176984860883797	0.003299736849107	0	0
200923	Pregnant volunteers	Wk30	P Wk30 41	0.538297609666404	0.235012684124386	0.937861278528574	1	0
200923	Pregnant volunteers	Wk30	P Wk30 42	0.446097846073023	0.208900163666121	0.815214770133191	1	0
200923	Pregnant volunteers	Wk30	P Wk30 43	0.0940623850801156	0.0609292144026187	3.28234653090287e-05	0	0
200923	Pregnant volunteers	Wk30	P Wk30 44	0.2291024428684	0.0928445171849427	0.00473334110460147	0	0
200923	Pregnant volunteers	Wk30	P Wk30 45	0.098718938796953	0.0657648663393344	5.18189416386928e-05	0	0
200923	Pregnant volunteers	Wk30	P Wk30 46	0.119207775151038	0.0841403436988543	0.000257164741001158	0	0
200923	Pregnant volunteers	Wk30	P Wk30 47	0.48055634357762	0.146036688488816	0.384436714450249	0	0
200923	Pregnant volunteers	Wk30	P Wk30 48	0.376249540320462	0.101548690671031	0.0423594521651287	0	0
200923	Pregnant volunteers	Wk30	P Wk30 49	0.100581560283688	0.116055646481178	0.000402790581813585	0	0
200923	Pregnant volunteers	Wk30	P Wk30 5	0.102444181770423	0.0783375613747954	0.000110273289117448	0	0
200923	Pregnant volunteers	Wk30	P Wk30 50	0.662161938534279	0.34042989634479	0.99154650226832	1	1
200923	Pregnant volunteers	Wk30	P Wk30 51	0.0884745206199107	0.0802718221494817	6.7306140816903e-05	0	0
200923	Pregnant volunteers	Wk30	P Wk30 52	0.176949041239821	0.220505728314239	0.0327355365629576	0	0
200923	Pregnant volunteers	Wk30	P Wk30 53	0.115482532177568	0.156675122749591	0.00196946204709441	0	0
200923	Pregnant volunteers	Wk30	P Wk30 54	0.108963356973995	0.111219994544463	0.000476305074726154	0	0
200923	Pregnant volunteers	Wk30	P Wk30 55	0.105238114000525	0.109285733769776	0.000390655500847176	0	0
200923	Pregnant volunteers	Wk30	P Wk30 56	0.263560940372997	0.439077195853792	0.864085510915006	1	0
200923	Pregnant volunteers	Wk30	P Wk30 57	0.094993695823483	0.0860746044735406	0.000113615834917259	0	0
200923	Pregnant volunteers	Wk30	P Wk30 58	0.227239821381665	0.0676991271140207	0.00153590870221998	0	0
200923	Pregnant volunteers	Wk30	P Wk30 59	0.224445889151563	0.250486770321877	0.1092382445062	1	0
200923	Pregnant volunteers	Wk30	P Wk30 6	0.135971368531652	0.121858428805237	0.00156562968893994	0	0
200923	Pregnant volunteers	Wk30	P Wk30 60	0.569962174940898	0.393622067648663	0.99079760712375	1	1
200923	Pregnant volunteers	Wk30	P Wk30 61	0.670543735224586	0.50290780141844	0.997905721309614	1	1
200923	Pregnant volunteers	Wk30	P Wk30 62	0.189056080903599	0.203097381342062	0.0319767068301283	0	0
200923	Pregnant volunteers	Wk30	P Wk30 63	0.094993695823483	0.094778777959629	0.00015887737878168	0	0
200923	Pregnant volunteers	Wk30	P Wk30 64	0.111757289204098	0.075436170212766	0.000136317551498127	0	0
200923	Pregnant volunteers	Wk30	P Wk30 65	0.096856317310218	0.0735019094380797	7.07946798463313e-05	0	0
200923	Pregnant volunteers	Wk30	P Wk30 66	0.0847492776464408	0.0715676486633933	3.80872125464449e-05	0	0
200923	Pregnant volunteers	Wk30	P Wk30 67	0.0679856842658261	0.0589949536279323	8.14383253572304e-06	0	0
200923	Pregnant volunteers	Wk30	P Wk30 68	0.171361176779616	0.126694080741953	0.00444229581679462	0	0
200923	Pregnant volunteers	Wk30	P Wk30 69	0.11082597846073	0.101548690671031	0.000371087342677671	0	0
200923	Pregnant volunteers	Wk30	P Wk30 7	0.11082597846073	0.0870417348608838	0.000217029305192884	0	0
200923	Pregnant volunteers	Wk30	P Wk30 70	0.113619910690833	0.0928445171849427	0.000299722584230247	0	0
200923	Pregnant volunteers	Wk30	P Wk30 71	0.572756107171001	0.282402073104201	0.972389461740598	1	1
200923	Pregnant volunteers	Wk30	P Wk30 72	0.100581560283688	0.0870417348608838	0.00014801164997969	0	0
200923	Pregnant volunteers	Wk30	P Wk30 73	0.0726422379826635	0.0764033006001091	2.60244116763175e-05	0	0
200923	Pregnant volunteers	Wk30	P Wk30 74	0.0884745206199107	0.106384342607747	0.000179401276433906	0	0
200923	Pregnant volunteers	Wk30	P Wk30 75	0.0577412660887838	0.062863475177305	5.33172115119163e-06	0	0
200923	Pregnant volunteers	Wk30	P Wk30 76	0.463792750197006	0.110252864157119	0.111864715463458	0	0
200923	Pregnant volunteers	Wk30	P Wk30 77	0.0698483057525611	0.0764033006001091	2.22917730628436e-05	0	0
200923	Pregnant volunteers	Wk30	P Wk30 78	0.121070396637773	0.115088516093835	0.000812685277246797	0	0
200923	Pregnant volunteers	Wk30	P Wk30 79	0.0875432098765432	0.0918773867975996	0.000103292859813642	0	0
200923	Pregnant volunteers	Wk30	P Wk30 8	0.0772987916995009	0.0812389525368249	4.11795815994931e-05	0	0
200923	Pregnant volunteers	Wk30	P Wk30 80	0.0819553454163383	0.075436170212766	4.00782973658531e-05	0	0
200923	Pregnant volunteers	Wk30	P Wk30 81	0.0642604412923562	0.0764033006001091	1.60398961133179e-05	0	0
200923	Pregnant volunteers	Wk30	P Wk30 82	0.116413842920935	0.15957651391162	0.00216616780279201	0	0
200923	Pregnant volunteers	Wk30	P Wk30 83	0.405120173364854	0.145069558101473	0.156755524440209	0	0
200923	Pregnant volunteers	Wk30	P Wk30 84	0.261698318886262	0.151839470812875	0.0411072193743726	0	0
200923	Pregnant volunteers	Wk30	P Wk30 85	0.113619910690833	0.104450081833061	0.000451530978772865	0	0
200923	Pregnant volunteers	Wk30	P Wk30 86	0.119207775151038	0.109285733769776	0.000638651478123087	0	0
200923	Pregnant volunteers	Wk30	P Wk30 87	0.14062792224849	0.113154255319149	0.00138203520834811	0	0
200923	Pregnant volunteers	Wk30	P Wk30 88	0.175086419753086	0.277566421167485	0.0651181115931847	0	0
200923	Pregnant volunteers	Wk30	P Wk30 89	0.0976232790988736	0.115810458495655	0.000355420878944951	0	0
200923	Pregnant volunteers	Wk30	P Wk30 9	0.0679856842658261	0.0802718221494817	2.3795376014657e-05	0	0
200923	Pregnant volunteers	Wk30	P Wk30 90	0.0739570296203588	0.0690612825891519	1.96502666682807e-05	0	0
200923	Pregnant volunteers	Wk30	P Wk30 91	0.0571934362397441	0.0605614324243332	4.50933861245728e-06	0	0
200923	Pregnant volunteers	Wk30	P Wk30 92	0.0818457794465304	0.091373389271801	7.76969376607985e-05	0	0
200923	Pregnant volunteers	Wk30	P Wk30 93	0.0976232790988736	0.0775611327539706	8.8062454405014e-05	0	0
200923	Pregnant volunteers	Wk30	P Wk30 94	0.0946649979140592	0.0998732394366197	0.000188045231212862	0	0
200923	Pregnant volunteers	Wk30	P Wk30 95	0.150872340425532	0.172121965837579	0.00775770818369934	0	0
200923	Pregnant volunteers	Wk30	P Wk30 96	0.0857901543596162	0.107310608330836	0.000163729442436482	0	0
[truncated: 3,103 more rows]
